# Supplementary material for: Low‐Coverage Whole‐Genome Analysis of Population Structure, Bottlenecks, and Selection in Indiana Bats Before and After White‐Nose Syndrome
Source: Mol Ecol. 2025 Nov 10;34(24):e70172. doi: 10.1111/mec.70172 (PMC12717984; doi:10.1111/mec.70172)
Supplement: Supplementary file 1 — Data S1: mec70172‐sup‐0001‐Supinfo.zip. [file MEC-34-e70172-s001.zip]

Archive with 2 entries (2 files):
- Supplementary Table 1-11 Figure 1-4.docx
- Supplementary Table 7.xlsx
