# Supplementary material for: Low‐Coverage Whole‐Genome Analysis of Population Structure, Bottlenecks, and Selection in Indiana Bats Before and After White‐Nose Syndrome
Source: Mol Ecol. 2025 Nov 10;34(24):e70172. doi: 10.1111/mec.70172 (PMC12717984; doi:10.1111/mec.70172)
Supplement: Supplementary file 1 — Data S1: mec70172‐sup‐0001‐Supinfo.zip. [file MEC-34-e70172-s001.zip › Supplementary Table 7.xlsx]

## Sheet: AR.all.goterm
state	analysis	source	term_name	term_id	highlighted	adjusted_p_value	negative_log10_of_adjusted_p_value	term_size	query_size	intersection_size	effective_domain_size	intersections
AR	snp	GO:MF	monoatomic ion transmembrane transporter activity	GO:0015075	TRUE	0.00021792	3.6617	656	197	25	15844	ENSMLUG00000001413,ENSMLUG00000001515,ENSMLUG00000002430,ENSMLUG00000005230,ENSMLUG00000005723,ENSMLUG00000006377,ENSMLUG00000006413,ENSMLUG00000006702,ENSMLUG00000006872,ENSMLUG00000007407,ENSMLUG00000008612,ENSMLUG00000009699,ENSMLUG00000010583,ENSMLUG00000013586,ENSMLUG00000014160,ENSMLUG00000014329,ENSMLUG00000014362,ENSMLUG00000014666,ENSMLUG00000015270,ENSMLUG00000016195,ENSMLUG00000017325,…
AR	snp	GO:MF	monoatomic ion channel activity	GO:0005216	FALSE	0.000290965	3.53616	408	197	19	15844	ENSMLUG00000001413,ENSMLUG00000001515,ENSMLUG00000002430,ENSMLUG00000005723,ENSMLUG00000006377,ENSMLUG00000006702,ENSMLUG00000006872,ENSMLUG00000007407,ENSMLUG00000008612,ENSMLUG00000009699,ENSMLUG00000013586,ENSMLUG00000014160,ENSMLUG00000014666,ENSMLUG00000015270,ENSMLUG00000016195,ENSMLUG00000017569,ENSMLUG00000017594,ENSMLUG00000023700,ENSMLUG00000030603
AR	snp	GO:MF	inorganic molecular entity transmembrane transporter activity	GO:0015318	FALSE	0.000783341	3.10605	611	197	23	15844	ENSMLUG00000001515,ENSMLUG00000002430,ENSMLUG00000005230,ENSMLUG00000005723,ENSMLUG00000006377,ENSMLUG00000006413,ENSMLUG00000006702,ENSMLUG00000006872,ENSMLUG00000007407,ENSMLUG00000008612,ENSMLUG00000009699,ENSMLUG00000010583,ENSMLUG00000014160,ENSMLUG00000014329,ENSMLUG00000014362,ENSMLUG00000014666,ENSMLUG00000015270,ENSMLUG00000016195,ENSMLUG00000017325,ENSMLUG00000017569,ENSMLUG00000017594,…
AR	snp	GO:MF	transmembrane transporter activity	GO:0022857	FALSE	0.000816433	3.08808	952	197	30	15844	ENSMLUG00000000111,ENSMLUG00000001413,ENSMLUG00000001515,ENSMLUG00000002430,ENSMLUG00000005230,ENSMLUG00000005514,ENSMLUG00000005566,ENSMLUG00000005723,ENSMLUG00000006377,ENSMLUG00000006413,ENSMLUG00000006580,ENSMLUG00000006702,ENSMLUG00000006872,ENSMLUG00000007407,ENSMLUG00000008612,ENSMLUG00000009699,ENSMLUG00000010157,ENSMLUG00000010583,ENSMLUG00000013586,ENSMLUG00000014160,ENSMLUG00000014329,…
AR	snp	GO:MF	passive transmembrane transporter activity	GO:0022803	FALSE	0.000983459	3.00724	443	197	19	15844	ENSMLUG00000001413,ENSMLUG00000001515,ENSMLUG00000002430,ENSMLUG00000005723,ENSMLUG00000006377,ENSMLUG00000006702,ENSMLUG00000006872,ENSMLUG00000007407,ENSMLUG00000008612,ENSMLUG00000009699,ENSMLUG00000013586,ENSMLUG00000014160,ENSMLUG00000014666,ENSMLUG00000015270,ENSMLUG00000016195,ENSMLUG00000017569,ENSMLUG00000017594,ENSMLUG00000023700,ENSMLUG00000030603
AR	snp	GO:MF	channel activity	GO:0015267	FALSE	0.000983459	3.00724	443	197	19	15844	ENSMLUG00000001413,ENSMLUG00000001515,ENSMLUG00000002430,ENSMLUG00000005723,ENSMLUG00000006377,ENSMLUG00000006702,ENSMLUG00000006872,ENSMLUG00000007407,ENSMLUG00000008612,ENSMLUG00000009699,ENSMLUG00000013586,ENSMLUG00000014160,ENSMLUG00000014666,ENSMLUG00000015270,ENSMLUG00000016195,ENSMLUG00000017569,ENSMLUG00000017594,ENSMLUG00000023700,ENSMLUG00000030603
AR	snp	GO:MF	transporter activity	GO:0005215	FALSE	0.00163964	2.78525	1038	197	31	15844	ENSMLUG00000000111,ENSMLUG00000001413,ENSMLUG00000001515,ENSMLUG00000002430,ENSMLUG00000005230,ENSMLUG00000005514,ENSMLUG00000005566,ENSMLUG00000005723,ENSMLUG00000006377,ENSMLUG00000006413,ENSMLUG00000006580,ENSMLUG00000006681,ENSMLUG00000006702,ENSMLUG00000006872,ENSMLUG00000007407,ENSMLUG00000008612,ENSMLUG00000009699,ENSMLUG00000010157,ENSMLUG00000010583,ENSMLUG00000013586,ENSMLUG00000014160,…
AR	snp	GO:MF	metal ion transmembrane transporter activity	GO:0046873	FALSE	0.00554586	2.25603	412	197	17	15844	ENSMLUG00000001515,ENSMLUG00000005230,ENSMLUG00000005723,ENSMLUG00000006377,ENSMLUG00000006413,ENSMLUG00000006872,ENSMLUG00000009699,ENSMLUG00000010583,ENSMLUG00000014160,ENSMLUG00000014329,ENSMLUG00000014362,ENSMLUG00000014666,ENSMLUG00000017325,ENSMLUG00000017569,ENSMLUG00000017594,ENSMLUG00000023700,ENSMLUG00000030603
AR	snp	GO:MF	inorganic cation transmembrane transporter activity	GO:0022890	FALSE	0.00809341	2.09187	514	197	19	15844	ENSMLUG00000001515,ENSMLUG00000005230,ENSMLUG00000005723,ENSMLUG00000006377,ENSMLUG00000006413,ENSMLUG00000006872,ENSMLUG00000007407,ENSMLUG00000009699,ENSMLUG00000010583,ENSMLUG00000014160,ENSMLUG00000014329,ENSMLUG00000014362,ENSMLUG00000014666,ENSMLUG00000016195,ENSMLUG00000017325,ENSMLUG00000017569,ENSMLUG00000017594,ENSMLUG00000023700,ENSMLUG00000030603
AR	snp	GO:MF	monoatomic cation transmembrane transporter activity	GO:0008324	FALSE	0.0192888	1.71469	548	197	19	15844	ENSMLUG00000001515,ENSMLUG00000005230,ENSMLUG00000005723,ENSMLUG00000006377,ENSMLUG00000006413,ENSMLUG00000006872,ENSMLUG00000009699,ENSMLUG00000010583,ENSMLUG00000013586,ENSMLUG00000014160,ENSMLUG00000014329,ENSMLUG00000014362,ENSMLUG00000014666,ENSMLUG00000016195,ENSMLUG00000017325,ENSMLUG00000017569,ENSMLUG00000017594,ENSMLUG00000023700,ENSMLUG00000030603
AR	snp	GO:MF	gated channel activity	GO:0022836	FALSE	0.0276267	1.55867	253	197	12	15844	ENSMLUG00000001413,ENSMLUG00000005723,ENSMLUG00000006377,ENSMLUG00000006702,ENSMLUG00000007407,ENSMLUG00000009699,ENSMLUG00000013586,ENSMLUG00000014160,ENSMLUG00000014666,ENSMLUG00000015270,ENSMLUG00000017569,ENSMLUG00000017594
AR	snp	GO:BP	regulation of biological quality	GO:0065008	TRUE	4.99e-06	5.30217	1773	215	50	18328	ENSMLUG00000000264,ENSMLUG00000001400,ENSMLUG00000001413,ENSMLUG00000001528,ENSMLUG00000003122,ENSMLUG00000003967,ENSMLUG00000004295,ENSMLUG00000005298,ENSMLUG00000005607,ENSMLUG00000005723,ENSMLUG00000005908,ENSMLUG00000006176,ENSMLUG00000006377,ENSMLUG00000006413,ENSMLUG00000006681,ENSMLUG00000006872,ENSMLUG00000007103,ENSMLUG00000007407,ENSMLUG00000007650,ENSMLUG00000007858,ENSMLUG00000008526,…
AR	snp	GO:BP	developmental process	GO:0032502	TRUE	0.000378397	3.42205	3886	215	78	18328	ENSMLUG00000000264,ENSMLUG00000000769,ENSMLUG00000000900,ENSMLUG00000001400,ENSMLUG00000001414,ENSMLUG00000001477,ENSMLUG00000001543,ENSMLUG00000002020,ENSMLUG00000002380,ENSMLUG00000002584,ENSMLUG00000003122,ENSMLUG00000003967,ENSMLUG00000004295,ENSMLUG00000004723,ENSMLUG00000004926,ENSMLUG00000005067,ENSMLUG00000005298,ENSMLUG00000005398,ENSMLUG00000005495,ENSMLUG00000005607,ENSMLUG00000005908,…
AR	snp	GO:BP	anatomical structure development	GO:0048856	FALSE	0.000533854	3.27258	3566	215	73	18328	ENSMLUG00000000769,ENSMLUG00000000900,ENSMLUG00000001400,ENSMLUG00000001414,ENSMLUG00000001477,ENSMLUG00000001543,ENSMLUG00000002020,ENSMLUG00000002380,ENSMLUG00000002584,ENSMLUG00000003122,ENSMLUG00000003967,ENSMLUG00000004295,ENSMLUG00000004723,ENSMLUG00000004926,ENSMLUG00000005067,ENSMLUG00000005298,ENSMLUG00000005398,ENSMLUG00000005495,ENSMLUG00000005607,ENSMLUG00000005908,ENSMLUG00000006267,…
AR	snp	GO:BP	regulation of cell communication	GO:0010646	TRUE	0.000867256	3.06185	2210	215	52	18328	ENSMLUG00000000264,ENSMLUG00000000900,ENSMLUG00000001400,ENSMLUG00000001413,ENSMLUG00000001414,ENSMLUG00000002103,ENSMLUG00000002380,ENSMLUG00000003122,ENSMLUG00000003601,ENSMLUG00000004295,ENSMLUG00000004638,ENSMLUG00000005298,ENSMLUG00000005800,ENSMLUG00000006176,ENSMLUG00000006320,ENSMLUG00000006377,ENSMLUG00000006413,ENSMLUG00000006838,ENSMLUG00000006872,ENSMLUG00000007407,ENSMLUG00000008320,…
AR	snp	GO:BP	anatomical structure morphogenesis	GO:0009653	FALSE	0.00238273	2.62293	1664	215	42	18328	ENSMLUG00000000769,ENSMLUG00000000900,ENSMLUG00000001400,ENSMLUG00000001414,ENSMLUG00000001543,ENSMLUG00000002020,ENSMLUG00000003967,ENSMLUG00000004295,ENSMLUG00000004723,ENSMLUG00000005067,ENSMLUG00000005607,ENSMLUG00000005908,ENSMLUG00000006320,ENSMLUG00000006377,ENSMLUG00000006406,ENSMLUG00000006413,ENSMLUG00000006872,ENSMLUG00000006941,ENSMLUG00000007530,ENSMLUG00000007654,ENSMLUG00000009368,…
AR	snp	GO:BP	regulation of signaling	GO:0023051	TRUE	0.00500018	2.30101	2213	215	50	18328	ENSMLUG00000000264,ENSMLUG00000000900,ENSMLUG00000001400,ENSMLUG00000001413,ENSMLUG00000001414,ENSMLUG00000002103,ENSMLUG00000002380,ENSMLUG00000003122,ENSMLUG00000003601,ENSMLUG00000004295,ENSMLUG00000004638,ENSMLUG00000005298,ENSMLUG00000005800,ENSMLUG00000006176,ENSMLUG00000006320,ENSMLUG00000006413,ENSMLUG00000006838,ENSMLUG00000006872,ENSMLUG00000007407,ENSMLUG00000008320,ENSMLUG00000008526,…
AR	snp	GO:BP	localization	GO:0051179	TRUE	0.0113398	1.94539	3932	215	74	18328	ENSMLUG00000000111,ENSMLUG00000000264,ENSMLUG00000000769,ENSMLUG00000001413,ENSMLUG00000001515,ENSMLUG00000001604,ENSMLUG00000001802,ENSMLUG00000002430,ENSMLUG00000002584,ENSMLUG00000003122,ENSMLUG00000003601,ENSMLUG00000004295,ENSMLUG00000004728,ENSMLUG00000005176,ENSMLUG00000005230,ENSMLUG00000005495,ENSMLUG00000005514,ENSMLUG00000005566,ENSMLUG00000005723,ENSMLUG00000005908,ENSMLUG00000006113,…
AR	snp	GO:BP	cell junction organization	GO:0034330	TRUE	0.0143077	1.84443	462	215	18	18328	ENSMLUG00000000900,ENSMLUG00000001604,ENSMLUG00000003122,ENSMLUG00000003573,ENSMLUG00000005298,ENSMLUG00000005495,ENSMLUG00000006267,ENSMLUG00000006406,ENSMLUG00000009232,ENSMLUG00000011929,ENSMLUG00000013350,ENSMLUG00000014118,ENSMLUG00000014329,ENSMLUG00000014524,ENSMLUG00000014553,ENSMLUG00000014961,ENSMLUG00000015683,ENSMLUG00000016080
AR	snp	GO:BP	system development	GO:0048731	FALSE	0.0477857	1.3207	2335	215	49	18328	ENSMLUG00000000769,ENSMLUG00000000900,ENSMLUG00000001414,ENSMLUG00000001477,ENSMLUG00000001543,ENSMLUG00000002380,ENSMLUG00000002584,ENSMLUG00000003122,ENSMLUG00000004295,ENSMLUG00000004723,ENSMLUG00000004926,ENSMLUG00000005067,ENSMLUG00000005298,ENSMLUG00000005398,ENSMLUG00000005495,ENSMLUG00000006267,ENSMLUG00000006320,ENSMLUG00000006377,ENSMLUG00000006413,ENSMLUG00000006872,ENSMLUG00000006941,…
AR	snp	GO:CC	membrane	GO:0016020	TRUE	2.02e-12	11.6949	7010	223	137	19545	ENSMLUG00000000111,ENSMLUG00000000264,ENSMLUG00000000769,ENSMLUG00000001259,ENSMLUG00000001400,ENSMLUG00000001413,ENSMLUG00000001477,ENSMLUG00000001485,ENSMLUG00000001604,ENSMLUG00000001802,ENSMLUG00000002020,ENSMLUG00000002103,ENSMLUG00000002380,ENSMLUG00000002430,ENSMLUG00000002584,ENSMLUG00000002818,ENSMLUG00000002889,ENSMLUG00000003020,ENSMLUG00000003122,ENSMLUG00000003454,ENSMLUG00000004045,…
AR	snp	GO:CC	cell periphery	GO:0071944	FALSE	3.96e-10	9.40214	4282	223	96	19545	ENSMLUG00000000111,ENSMLUG00000000264,ENSMLUG00000001400,ENSMLUG00000001413,ENSMLUG00000001477,ENSMLUG00000001543,ENSMLUG00000001660,ENSMLUG00000001802,ENSMLUG00000002020,ENSMLUG00000002103,ENSMLUG00000002430,ENSMLUG00000002889,ENSMLUG00000003122,ENSMLUG00000003454,ENSMLUG00000004159,ENSMLUG00000004638,ENSMLUG00000004792,ENSMLUG00000004926,ENSMLUG00000005230,ENSMLUG00000005298,ENSMLUG00000005398,…
AR	snp	GO:CC	plasma membrane	GO:0005886	FALSE	5.97e-09	8.22397	3914	223	88	19545	ENSMLUG00000000111,ENSMLUG00000000264,ENSMLUG00000001400,ENSMLUG00000001413,ENSMLUG00000001477,ENSMLUG00000001802,ENSMLUG00000002020,ENSMLUG00000002103,ENSMLUG00000002430,ENSMLUG00000002889,ENSMLUG00000003122,ENSMLUG00000003454,ENSMLUG00000004159,ENSMLUG00000004638,ENSMLUG00000004792,ENSMLUG00000004926,ENSMLUG00000005230,ENSMLUG00000005298,ENSMLUG00000005398,ENSMLUG00000005514,ENSMLUG00000005566,…
AR	snp	GO:CC	cell projection	GO:0042995	TRUE	7.08e-07	6.14986	1397	223	43	19545	ENSMLUG00000000264,ENSMLUG00000001414,ENSMLUG00000002103,ENSMLUG00000004295,ENSMLUG00000004926,ENSMLUG00000005495,ENSMLUG00000006176,ENSMLUG00000006320,ENSMLUG00000006413,ENSMLUG00000006440,ENSMLUG00000006528,ENSMLUG00000006561,ENSMLUG00000006872,ENSMLUG00000007407,ENSMLUG00000007508,ENSMLUG00000007645,ENSMLUG00000008320,ENSMLUG00000008661,ENSMLUG00000008897,ENSMLUG00000009368,ENSMLUG00000009699,…
AR	snp	GO:CC	plasma membrane bounded cell projection	GO:0120025	FALSE	7.74e-07	6.1112	1347	223	42	19545	ENSMLUG00000000264,ENSMLUG00000001414,ENSMLUG00000002103,ENSMLUG00000004295,ENSMLUG00000004926,ENSMLUG00000005495,ENSMLUG00000006176,ENSMLUG00000006320,ENSMLUG00000006413,ENSMLUG00000006440,ENSMLUG00000006528,ENSMLUG00000006872,ENSMLUG00000007407,ENSMLUG00000007508,ENSMLUG00000007645,ENSMLUG00000008320,ENSMLUG00000008661,ENSMLUG00000008897,ENSMLUG00000009368,ENSMLUG00000009699,ENSMLUG00000010095,…
AR	snp	GO:CC	cytoplasm	GO:0005737	TRUE	1.07e-05	4.97236	9064	223	144	19545	ENSMLUG00000000111,ENSMLUG00000000769,ENSMLUG00000000900,ENSMLUG00000000969,ENSMLUG00000001270,ENSMLUG00000001400,ENSMLUG00000001414,ENSMLUG00000001460,ENSMLUG00000001477,ENSMLUG00000001485,ENSMLUG00000001543,ENSMLUG00000001604,ENSMLUG00000001660,ENSMLUG00000001668,ENSMLUG00000001747,ENSMLUG00000001802,ENSMLUG00000002020,ENSMLUG00000002103,ENSMLUG00000002380,ENSMLUG00000002818,ENSMLUG00000003020,…
AR	snp	GO:CC	neuron projection	GO:0043005	FALSE	1.42e-05	4.84699	705	223	27	19545	ENSMLUG00000000264,ENSMLUG00000004295,ENSMLUG00000004926,ENSMLUG00000005495,ENSMLUG00000006176,ENSMLUG00000006320,ENSMLUG00000006413,ENSMLUG00000006872,ENSMLUG00000007407,ENSMLUG00000007645,ENSMLUG00000008661,ENSMLUG00000008897,ENSMLUG00000009699,ENSMLUG00000011929,ENSMLUG00000012725,ENSMLUG00000012765,ENSMLUG00000013384,ENSMLUG00000013586,ENSMLUG00000013862,ENSMLUG00000014160,ENSMLUG00000014329,…
AR	snp	GO:CC	axon	GO:0030424	FALSE	9.23e-05	4.03457	291	223	16	19545	ENSMLUG00000004926,ENSMLUG00000005495,ENSMLUG00000006176,ENSMLUG00000006320,ENSMLUG00000006413,ENSMLUG00000006872,ENSMLUG00000007645,ENSMLUG00000008897,ENSMLUG00000012725,ENSMLUG00000013862,ENSMLUG00000014329,ENSMLUG00000014362,ENSMLUG00000014524,ENSMLUG00000014553,ENSMLUG00000014961,ENSMLUG00000015683
AR	snp	GO:CC	endomembrane system	GO:0012505	TRUE	0.00203007	2.69249	2925	223	59	19545	ENSMLUG00000000111,ENSMLUG00000000769,ENSMLUG00000001270,ENSMLUG00000001460,ENSMLUG00000001485,ENSMLUG00000001604,ENSMLUG00000001802,ENSMLUG00000002584,ENSMLUG00000002818,ENSMLUG00000003020,ENSMLUG00000004045,ENSMLUG00000004295,ENSMLUG00000004503,ENSMLUG00000004925,ENSMLUG00000005298,ENSMLUG00000005514,ENSMLUG00000006176,ENSMLUG00000006377,ENSMLUG00000006392,ENSMLUG00000006570,ENSMLUG00000006580,…
AR	snp	GO:CC	postsynaptic membrane	GO:0045211	TRUE	0.00531609	2.27441	126	223	9	19545	ENSMLUG00000001413,ENSMLUG00000005298,ENSMLUG00000006176,ENSMLUG00000007407,ENSMLUG00000009699,ENSMLUG00000011929,ENSMLUG00000013586,ENSMLUG00000014160,ENSMLUG00000015270
AR	snp	GO:CC	GABA-ergic synapse	GO:0098982	TRUE	0.0055089	2.25894	47	223	6	19545	ENSMLUG00000006413,ENSMLUG00000009699,ENSMLUG00000010583,ENSMLUG00000014524,ENSMLUG00000015270,ENSMLUG00000015683
AR	snp	GO:CC	cytoskeleton	GO:0005856	TRUE	0.00785598	2.1048	1706	223	39	19545	ENSMLUG00000001477,ENSMLUG00000001660,ENSMLUG00000002103,ENSMLUG00000002430,ENSMLUG00000002487,ENSMLUG00000002889,ENSMLUG00000003967,ENSMLUG00000004503,ENSMLUG00000004926,ENSMLUG00000005398,ENSMLUG00000005495,ENSMLUG00000005800,ENSMLUG00000005908,ENSMLUG00000006267,ENSMLUG00000006528,ENSMLUG00000006561,ENSMLUG00000006861,ENSMLUG00000006872,ENSMLUG00000007508,ENSMLUG00000007654,ENSMLUG00000007857,…
AR	snp	GO:CC	postsynaptic specialization membrane	GO:0099634	FALSE	0.0137852	1.86059	55	223	6	19545	ENSMLUG00000001413,ENSMLUG00000005298,ENSMLUG00000007407,ENSMLUG00000009699,ENSMLUG00000014160,ENSMLUG00000015270
AR	snp	GO:CC	monoatomic ion channel complex	GO:0034702	TRUE	0.0229768	1.63871	227	223	11	19545	ENSMLUG00000005723,ENSMLUG00000006377,ENSMLUG00000007407,ENSMLUG00000009699,ENSMLUG00000014160,ENSMLUG00000014666,ENSMLUG00000015270,ENSMLUG00000016195,ENSMLUG00000017569,ENSMLUG00000017594,ENSMLUG00000030603
AR	snp	GO:CC	dendritic tree	GO:0097447	FALSE	0.026448	1.57761	272	223	12	19545	ENSMLUG00000000264,ENSMLUG00000004295,ENSMLUG00000004926,ENSMLUG00000006176,ENSMLUG00000006320,ENSMLUG00000006413,ENSMLUG00000007407,ENSMLUG00000007645,ENSMLUG00000009699,ENSMLUG00000011929,ENSMLUG00000014160,ENSMLUG00000014329
AR	snp	GO:CC	dendrite	GO:0030425	FALSE	0.026448	1.57761	272	223	12	19545	ENSMLUG00000000264,ENSMLUG00000004295,ENSMLUG00000004926,ENSMLUG00000006176,ENSMLUG00000006320,ENSMLUG00000006413,ENSMLUG00000007407,ENSMLUG00000007645,ENSMLUG00000009699,ENSMLUG00000011929,ENSMLUG00000014160,ENSMLUG00000014329
AR	snp	GO:CC	synapse	GO:0045202	FALSE	0.0388311	1.41082	902	223	24	19545	ENSMLUG00000000264,ENSMLUG00000001413,ENSMLUG00000003122,ENSMLUG00000005298,ENSMLUG00000006176,ENSMLUG00000006413,ENSMLUG00000006872,ENSMLUG00000007407,ENSMLUG00000008661,ENSMLUG00000009232,ENSMLUG00000009699,ENSMLUG00000010583,ENSMLUG00000011929,ENSMLUG00000012765,ENSMLUG00000013350,ENSMLUG00000013586,ENSMLUG00000013862,ENSMLUG00000014160,ENSMLUG00000014329,ENSMLUG00000014362,ENSMLUG00000014524,…
AR	snp	HP	X-linked inheritance	HP:0001417	FALSE	0.00512275	2.2905	267	90	17	5097	ENSMLUG00000001477,ENSMLUG00000003122,ENSMLUG00000004159,ENSMLUG00000004525,ENSMLUG00000005607,ENSMLUG00000006561,ENSMLUG00000006702,ENSMLUG00000007407,ENSMLUG00000010364,ENSMLUG00000010583,ENSMLUG00000010613,ENSMLUG00000010646,ENSMLUG00000010836,ENSMLUG00000013196,ENSMLUG00000014079,ENSMLUG00000014329,ENSMLUG00000015270
AR	taj10	GO:CC	immunoglobulin complex	GO:0019814	TRUE	0.0316459	1.49968	213	13	3	19545	ENSMLUG00000008280,ENSMLUG00000024500,ENSMLUG00000028415
AR	taj10	GO:CC	blood microparticle	GO:0072562	TRUE	0.0371577	1.42995	225	13	3	19545	ENSMLUG00000008280,ENSMLUG00000024500,ENSMLUG00000028415
AR	taj50	GO:MF	antigen binding	GO:0003823	TRUE	0.00273023	2.5638	295	17	5	15844	ENSMLUG00000024500,ENSMLUG00000025871,ENSMLUG00000027204,ENSMLUG00000028415,ENSMLUG00000030133
AR	taj50	GO:MF	sterol ester esterase activity	GO:0004771	TRUE	0.00555974	2.25495	7	17	2	15844	ENSMLUG00000006710,ENSMLUG00000027198
AR	taj50	GO:MF	retinyl-palmitate esterase activity	GO:0050253	TRUE	0.00951896	2.02141	9	17	2	15844	ENSMLUG00000006710,ENSMLUG00000027198
AR	taj50	GO:BP	immunoglobulin mediated immune response	GO:0016064	TRUE	0.00189624	2.72211	290	14	5	18328	ENSMLUG00000024500,ENSMLUG00000025871,ENSMLUG00000027204,ENSMLUG00000028415,ENSMLUG00000030133
AR	taj50	GO:BP	B cell mediated immunity	GO:0019724	FALSE	0.00192859	2.71476	291	14	5	18328	ENSMLUG00000024500,ENSMLUG00000025871,ENSMLUG00000027204,ENSMLUG00000028415,ENSMLUG00000030133
AR	taj50	GO:BP	adaptive immune response based on somatic recombination of immune receptors built from immunoglobulin superfamily domains	GO:0002460	FALSE	0.014498	1.83869	440	14	5	18328	ENSMLUG00000024500,ENSMLUG00000025871,ENSMLUG00000027204,ENSMLUG00000028415,ENSMLUG00000030133
AR	taj50	GO:BP	lymphocyte mediated immunity	GO:0002449	FALSE	0.0149827	1.82441	443	14	5	18328	ENSMLUG00000024500,ENSMLUG00000025871,ENSMLUG00000027204,ENSMLUG00000028415,ENSMLUG00000030133
AR	taj50	GO:BP	leukocyte mediated immunity	GO:0002443	FALSE	0.0243784	1.613	490	14	5	18328	ENSMLUG00000024500,ENSMLUG00000025871,ENSMLUG00000027204,ENSMLUG00000028415,ENSMLUG00000030133
AR	taj50	GO:BP	pancreatic juice secretion	GO:0030157	TRUE	0.0269972	1.56868	10	14	2	18328	ENSMLUG00000006710,ENSMLUG00000027198
AR	taj50	GO:BP	adaptive immune response	GO:0002250	FALSE	0.0284554	1.54584	506	14	5	18328	ENSMLUG00000024500,ENSMLUG00000025871,ENSMLUG00000027204,ENSMLUG00000028415,ENSMLUG00000030133
AR	taj50	GO:CC	immunoglobulin complex	GO:0019814	TRUE	1.02e-05	4.99051	213	12	5	19545	ENSMLUG00000024500,ENSMLUG00000025871,ENSMLUG00000027204,ENSMLUG00000028415,ENSMLUG00000030133
AR	taj50	GO:CC	blood microparticle	GO:0072562	TRUE	1.34e-05	4.87196	225	12	5	19545	ENSMLUG00000024500,ENSMLUG00000025871,ENSMLUG00000027204,ENSMLUG00000028415,ENSMLUG00000030133
AR	taj50	HP	Transient neonatal diabetes mellitus	HP:0008255	FALSE	0.00085535	3.06786	19	6	3	5097	ENSMLUG00000006710,ENSMLUG00000027198,ENSMLUG00000029545
AR	taj50	HP	Abnormal oral glucose tolerance	HP:0004924	FALSE	0.00100585	2.99747	20	6	3	5097	ENSMLUG00000006710,ENSMLUG00000027198,ENSMLUG00000029545
AR	taj50	HP	Diabetic ketoacidosis	HP:0001953	FALSE	0.00156052	2.80673	23	6	3	5097	ENSMLUG00000006710,ENSMLUG00000027198,ENSMLUG00000029545
AR	taj50	HP	Maturity-onset diabetes of the young	HP:0004904	FALSE	0.00156052	2.80673	23	6	3	5097	ENSMLUG00000006710,ENSMLUG00000027198,ENSMLUG00000029545
AR	taj50	HP	Hepatocellular adenoma	HP:0012028	FALSE	0.00178266	2.74893	24	6	3	5097	ENSMLUG00000006710,ENSMLUG00000027198,ENSMLUG00000029545
AR	taj50	HP	Neonatal insulin-dependent diabetes mellitus	HP:0000857	FALSE	0.00178266	2.74893	24	6	3	5097	ENSMLUG00000006710,ENSMLUG00000027198,ENSMLUG00000029545
AR	taj50	HP	Hypoinsulinemia	HP:0040216	FALSE	0.00202485	2.69361	25	6	3	5097	ENSMLUG00000006710,ENSMLUG00000027198,ENSMLUG00000029545
AR	taj50	HP	Pancreatic hypoplasia	HP:0002594	FALSE	0.00321118	2.49334	29	6	3	5097	ENSMLUG00000006710,ENSMLUG00000027198,ENSMLUG00000029545
AR	taj50	HP	Hyperinsulinemic hypoglycemia	HP:0000825	FALSE	0.00394676	2.40376	31	6	3	5097	ENSMLUG00000006710,ENSMLUG00000027198,ENSMLUG00000029545
AR	taj50	HP	Abnormal circulating C-peptide concentration	HP:0030794	FALSE	0.00394676	2.40376	31	6	3	5097	ENSMLUG00000006710,ENSMLUG00000027198,ENSMLUG00000029545
AR	taj50	HP	Elevated hemoglobin A1c	HP:0040217	FALSE	0.00478631	2.32	33	6	3	5097	ENSMLUG00000006710,ENSMLUG00000027198,ENSMLUG00000029545
AR	taj50	HP	Aplasia/Hypoplasia of the pancreas	HP:0100800	FALSE	0.00524717	2.28007	34	6	3	5097	ENSMLUG00000006710,ENSMLUG00000027198,ENSMLUG00000029545
AR	taj50	HP	Abnormal pancreas size	HP:0012094	FALSE	0.00573655	2.24135	35	6	3	5097	ENSMLUG00000006710,ENSMLUG00000027198,ENSMLUG00000029545
AR	taj50	HP	Neoplasm of the liver	HP:0002896	FALSE	0.00790854	2.1019	141	6	4	5097	ENSMLUG00000006710,ENSMLUG00000026545,ENSMLUG00000027198,ENSMLUG00000029545
AR	taj50	HP	Impaired glucose tolerance	HP:0040270	FALSE	0.00931841	2.03066	41	6	3	5097	ENSMLUG00000006710,ENSMLUG00000027198,ENSMLUG00000029545
AR	taj50	HP	Insulin-resistant diabetes mellitus	HP:0000831	FALSE	0.0100308	1.99867	42	6	3	5097	ENSMLUG00000006710,ENSMLUG00000027198,ENSMLUG00000029545
AR	taj50	HP	Ketoacidosis	HP:0001993	FALSE	0.0123821	1.9072	45	6	3	5097	ENSMLUG00000006710,ENSMLUG00000027198,ENSMLUG00000029545
AR	taj50	HP	Glycosuria	HP:0003076	FALSE	0.0160482	1.79457	49	6	3	5097	ENSMLUG00000006710,ENSMLUG00000027198,ENSMLUG00000029545
AR	taj50	HP	Neonatal hypoglycemia	HP:0001998	FALSE	0.0181234	1.74176	51	6	3	5097	ENSMLUG00000006710,ENSMLUG00000027198,ENSMLUG00000029545
AR	taj50	HP	Overweight	HP:0025502	FALSE	0.0240704	1.61852	56	6	3	5097	ENSMLUG00000006710,ENSMLUG00000027198,ENSMLUG00000029545
AR	taj50	HP	Large for gestational age	HP:0001520	FALSE	0.0267697	1.57236	58	6	3	5097	ENSMLUG00000006710,ENSMLUG00000027198,ENSMLUG00000029545
AR	taj50	HP	Acanthosis nigricans	HP:0000956	FALSE	0.03605	1.4431	64	6	3	5097	ENSMLUG00000006710,ENSMLUG00000027198,ENSMLUG00000029545
AR	taj50	HP	Abnormal urinary organic compound level	HP:6000531	FALSE	0.0492997	1.30716	71	6	3	5097	ENSMLUG00000006710,ENSMLUG00000027198,ENSMLUG00000029545
MO	fst50	GO:MF	lipid antigen binding	GO:0030882	FALSE	0.0010396	2.98313	17	28	3	15844	ENSMLUG00000024540,ENSMLUG00000027037,ENSMLUG00000030619
MO	fst50	GO:MF	endogenous lipid antigen binding	GO:0030883	TRUE	0.0010396	2.98313	17	28	3	15844	ENSMLUG00000024540,ENSMLUG00000027037,ENSMLUG00000030619
MO	fst50	GO:MF	exogenous lipid antigen binding	GO:0030884	FALSE	0.0010396	2.98313	17	28	3	15844	ENSMLUG00000024540,ENSMLUG00000027037,ENSMLUG00000030619
MO	fst50	GO:MF	lipopeptide binding	GO:0071723	TRUE	0.00173668	2.76028	20	28	3	15844	ENSMLUG00000024540,ENSMLUG00000027037,ENSMLUG00000030619
MO	fst50	GO:BP	antigen processing and presentation, endogenous lipid antigen via MHC class Ib	GO:0048006	TRUE	0.00396199	2.40209	17	31	3	18328	ENSMLUG00000024540,ENSMLUG00000027037,ENSMLUG00000030619
MO	fst50	GO:BP	antigen processing and presentation of lipid antigen via MHC class Ib	GO:0048003	FALSE	0.00474895	2.3234	18	31	3	18328	ENSMLUG00000024540,ENSMLUG00000027037,ENSMLUG00000030619
MO	fst50	GO:BP	antigen processing and presentation, exogenous lipid antigen via MHC class Ib	GO:0048007	FALSE	0.00474895	2.3234	18	31	3	18328	ENSMLUG00000024540,ENSMLUG00000027037,ENSMLUG00000030619
MO	fst50	GO:BP	antigen processing and presentation of exogenous antigen	GO:0019884	FALSE	0.0312117	1.50568	33	31	3	18328	ENSMLUG00000024540,ENSMLUG00000027037,ENSMLUG00000030619
MO	snp	GO:MF	nucleoside phosphate binding	GO:1901265	TRUE	0.00153832	2.81295	1854	278	59	15844	ENSMLUG00000000058,ENSMLUG00000001189,ENSMLUG00000001514,ENSMLUG00000001759,ENSMLUG00000002329,ENSMLUG00000002741,ENSMLUG00000002883,ENSMLUG00000002886,ENSMLUG00000002888,ENSMLUG00000003079,ENSMLUG00000003167,ENSMLUG00000003302,ENSMLUG00000003458,ENSMLUG00000004102,ENSMLUG00000004525,ENSMLUG00000004537,ENSMLUG00000004570,ENSMLUG00000005010,ENSMLUG00000005147,ENSMLUG00000005282,ENSMLUG00000005729,…
MO	snp	GO:MF	nucleotide binding	GO:0000166	FALSE	0.00242945	2.61449	1837	278	58	15844	ENSMLUG00000000058,ENSMLUG00000001189,ENSMLUG00000001514,ENSMLUG00000001759,ENSMLUG00000002329,ENSMLUG00000002741,ENSMLUG00000002883,ENSMLUG00000002886,ENSMLUG00000002888,ENSMLUG00000003079,ENSMLUG00000003167,ENSMLUG00000003302,ENSMLUG00000003458,ENSMLUG00000004102,ENSMLUG00000004525,ENSMLUG00000004537,ENSMLUG00000004570,ENSMLUG00000005010,ENSMLUG00000005147,ENSMLUG00000005282,ENSMLUG00000005729,…
MO	snp	GO:MF	inorganic molecular entity transmembrane transporter activity	GO:0015318	TRUE	0.00451652	2.3452	611	278	27	15844	ENSMLUG00000000139,ENSMLUG00000000838,ENSMLUG00000001650,ENSMLUG00000002344,ENSMLUG00000002428,ENSMLUG00000002952,ENSMLUG00000004511,ENSMLUG00000004570,ENSMLUG00000005625,ENSMLUG00000006397,ENSMLUG00000006444,ENSMLUG00000007407,ENSMLUG00000007908,ENSMLUG00000009841,ENSMLUG00000010198,ENSMLUG00000010292,ENSMLUG00000010988,ENSMLUG00000012187,ENSMLUG00000012492,ENSMLUG00000013183,ENSMLUG00000013562,…
MO	snp	GO:MF	purine nucleotide binding	GO:0017076	FALSE	0.00489279	2.31044	1703	278	54	15844	ENSMLUG00000000058,ENSMLUG00000001189,ENSMLUG00000001514,ENSMLUG00000001759,ENSMLUG00000002329,ENSMLUG00000002741,ENSMLUG00000002883,ENSMLUG00000002886,ENSMLUG00000002888,ENSMLUG00000003079,ENSMLUG00000003167,ENSMLUG00000003302,ENSMLUG00000003458,ENSMLUG00000004102,ENSMLUG00000004525,ENSMLUG00000004570,ENSMLUG00000005010,ENSMLUG00000005147,ENSMLUG00000005282,ENSMLUG00000005729,ENSMLUG00000006028,…
MO	snp	GO:MF	heterocyclic compound binding	GO:1901363	FALSE	0.00519658	2.28428	1973	278	60	15844	ENSMLUG00000000058,ENSMLUG00000000264,ENSMLUG00000001189,ENSMLUG00000001514,ENSMLUG00000001759,ENSMLUG00000002329,ENSMLUG00000002741,ENSMLUG00000002883,ENSMLUG00000002886,ENSMLUG00000002888,ENSMLUG00000003079,ENSMLUG00000003167,ENSMLUG00000003302,ENSMLUG00000003458,ENSMLUG00000004102,ENSMLUG00000004525,ENSMLUG00000004537,ENSMLUG00000004570,ENSMLUG00000005010,ENSMLUG00000005147,ENSMLUG00000005282,…
MO	snp	GO:MF	monoatomic ion transmembrane transporter activity	GO:0015075	FALSE	0.00583156	2.23422	656	278	28	15844	ENSMLUG00000000838,ENSMLUG00000001650,ENSMLUG00000002344,ENSMLUG00000002428,ENSMLUG00000002952,ENSMLUG00000004511,ENSMLUG00000004570,ENSMLUG00000005625,ENSMLUG00000006397,ENSMLUG00000006444,ENSMLUG00000007407,ENSMLUG00000007908,ENSMLUG00000009841,ENSMLUG00000010198,ENSMLUG00000010292,ENSMLUG00000010577,ENSMLUG00000010988,ENSMLUG00000011987,ENSMLUG00000012187,ENSMLUG00000012492,ENSMLUG00000013183,…
MO	snp	GO:MF	purine ribonucleoside triphosphate binding	GO:0035639	FALSE	0.00586693	2.23159	1583	278	51	15844	ENSMLUG00000000058,ENSMLUG00000001189,ENSMLUG00000001514,ENSMLUG00000001759,ENSMLUG00000002329,ENSMLUG00000002741,ENSMLUG00000002883,ENSMLUG00000002886,ENSMLUG00000002888,ENSMLUG00000003079,ENSMLUG00000003167,ENSMLUG00000003302,ENSMLUG00000003458,ENSMLUG00000004102,ENSMLUG00000004525,ENSMLUG00000005010,ENSMLUG00000005147,ENSMLUG00000005282,ENSMLUG00000005729,ENSMLUG00000006028,ENSMLUG00000006051,…
MO	snp	GO:MF	small molecule binding	GO:0036094	FALSE	0.010446	1.98105	4465	278	110	15844	ENSMLUG00000000058,ENSMLUG00000000264,ENSMLUG00000000572,ENSMLUG00000001078,ENSMLUG00000001189,ENSMLUG00000001332,ENSMLUG00000001514,ENSMLUG00000001683,ENSMLUG00000001759,ENSMLUG00000002195,ENSMLUG00000002257,ENSMLUG00000002329,ENSMLUG00000002741,ENSMLUG00000002883,ENSMLUG00000002886,ENSMLUG00000002888,ENSMLUG00000003079,ENSMLUG00000003167,ENSMLUG00000003302,ENSMLUG00000003356,ENSMLUG00000003458,…
MO	snp	GO:MF	transmembrane transporter activity	GO:0022857	FALSE	0.0117205	1.93105	952	278	35	15844	ENSMLUG00000000139,ENSMLUG00000000838,ENSMLUG00000001308,ENSMLUG00000001650,ENSMLUG00000002344,ENSMLUG00000002428,ENSMLUG00000002888,ENSMLUG00000002952,ENSMLUG00000004511,ENSMLUG00000004570,ENSMLUG00000005625,ENSMLUG00000005852,ENSMLUG00000006397,ENSMLUG00000006444,ENSMLUG00000007407,ENSMLUG00000007908,ENSMLUG00000009841,ENSMLUG00000010198,ENSMLUG00000010292,ENSMLUG00000010577,ENSMLUG00000010988,…
MO	snp	GO:MF	purine ribonucleotide binding	GO:0032555	FALSE	0.0125094	1.90276	1628	278	51	15844	ENSMLUG00000000058,ENSMLUG00000001189,ENSMLUG00000001514,ENSMLUG00000001759,ENSMLUG00000002329,ENSMLUG00000002741,ENSMLUG00000002883,ENSMLUG00000002886,ENSMLUG00000002888,ENSMLUG00000003079,ENSMLUG00000003167,ENSMLUG00000003302,ENSMLUG00000003458,ENSMLUG00000004102,ENSMLUG00000004525,ENSMLUG00000005010,ENSMLUG00000005147,ENSMLUG00000005282,ENSMLUG00000005729,ENSMLUG00000006028,ENSMLUG00000006051,…
MO	snp	GO:MF	ribonucleotide binding	GO:0032553	FALSE	0.0154462	1.81118	1641	278	51	15844	ENSMLUG00000000058,ENSMLUG00000001189,ENSMLUG00000001514,ENSMLUG00000001759,ENSMLUG00000002329,ENSMLUG00000002741,ENSMLUG00000002883,ENSMLUG00000002886,ENSMLUG00000002888,ENSMLUG00000003079,ENSMLUG00000003167,ENSMLUG00000003302,ENSMLUG00000003458,ENSMLUG00000004102,ENSMLUG00000004525,ENSMLUG00000005010,ENSMLUG00000005147,ENSMLUG00000005282,ENSMLUG00000005729,ENSMLUG00000006028,ENSMLUG00000006051,…
MO	snp	GO:MF	active transmembrane transporter activity	GO:0022804	FALSE	0.0219861	1.65785	319	278	17	15844	ENSMLUG00000000139,ENSMLUG00000000838,ENSMLUG00000002428,ENSMLUG00000002888,ENSMLUG00000002952,ENSMLUG00000004570,ENSMLUG00000005852,ENSMLUG00000006397,ENSMLUG00000010198,ENSMLUG00000010577,ENSMLUG00000010988,ENSMLUG00000012187,ENSMLUG00000013363,ENSMLUG00000014362,ENSMLUG00000015923,ENSMLUG00000017235,ENSMLUG00000023194
MO	snp	GO:MF	adenyl nucleotide binding	GO:0030554	FALSE	0.0220674	1.65625	1188	278	40	15844	ENSMLUG00000000058,ENSMLUG00000001189,ENSMLUG00000001759,ENSMLUG00000002329,ENSMLUG00000002886,ENSMLUG00000002888,ENSMLUG00000003079,ENSMLUG00000003167,ENSMLUG00000003302,ENSMLUG00000004102,ENSMLUG00000004525,ENSMLUG00000004570,ENSMLUG00000005729,ENSMLUG00000006028,ENSMLUG00000006051,ENSMLUG00000006157,ENSMLUG00000006509,ENSMLUG00000006671,ENSMLUG00000007184,ENSMLUG00000007352,ENSMLUG00000007538,…
MO	snp	GO:MF	transporter activity	GO:0005215	FALSE	0.030022	1.52256	1038	278	36	15844	ENSMLUG00000000139,ENSMLUG00000000838,ENSMLUG00000001308,ENSMLUG00000001650,ENSMLUG00000002344,ENSMLUG00000002428,ENSMLUG00000002888,ENSMLUG00000002952,ENSMLUG00000004511,ENSMLUG00000004570,ENSMLUG00000005625,ENSMLUG00000005852,ENSMLUG00000006397,ENSMLUG00000006444,ENSMLUG00000007407,ENSMLUG00000007908,ENSMLUG00000008018,ENSMLUG00000009841,ENSMLUG00000010198,ENSMLUG00000010292,ENSMLUG00000010577,…
MO	snp	GO:MF	ATP binding	GO:0005524	FALSE	0.0382311	1.41758	1092	278	37	15844	ENSMLUG00000000058,ENSMLUG00000001189,ENSMLUG00000001759,ENSMLUG00000002329,ENSMLUG00000002886,ENSMLUG00000002888,ENSMLUG00000003079,ENSMLUG00000003167,ENSMLUG00000003302,ENSMLUG00000004102,ENSMLUG00000004525,ENSMLUG00000005729,ENSMLUG00000006028,ENSMLUG00000006051,ENSMLUG00000006157,ENSMLUG00000006509,ENSMLUG00000006671,ENSMLUG00000007184,ENSMLUG00000007352,ENSMLUG00000007538,ENSMLUG00000008018,…
MO	snp	GO:MF	ion binding	GO:0043167	FALSE	0.0423744	1.3729	4292	278	104	15844	ENSMLUG00000000058,ENSMLUG00000000264,ENSMLUG00000001078,ENSMLUG00000001189,ENSMLUG00000001332,ENSMLUG00000001514,ENSMLUG00000001683,ENSMLUG00000001759,ENSMLUG00000002195,ENSMLUG00000002257,ENSMLUG00000002329,ENSMLUG00000002741,ENSMLUG00000002883,ENSMLUG00000002886,ENSMLUG00000002888,ENSMLUG00000003079,ENSMLUG00000003167,ENSMLUG00000003302,ENSMLUG00000003356,ENSMLUG00000003458,ENSMLUG00000003730,…
MO	snp	GO:MF	polypeptide conformation or assembly isomerase activity	GO:0120544	TRUE	0.0485923	1.31343	84	278	8	15844	ENSMLUG00000000058,ENSMLUG00000003652,ENSMLUG00000004102,ENSMLUG00000006028,ENSMLUG00000006051,ENSMLUG00000007538,ENSMLUG00000015766,ENSMLUG00000016701
MO	snp	GO:MF	inorganic cation transmembrane transporter activity	GO:0022890	FALSE	0.0486816	1.31263	514	278	22	15844	ENSMLUG00000000838,ENSMLUG00000001650,ENSMLUG00000002344,ENSMLUG00000002428,ENSMLUG00000002952,ENSMLUG00000004511,ENSMLUG00000004570,ENSMLUG00000005625,ENSMLUG00000006397,ENSMLUG00000006444,ENSMLUG00000007407,ENSMLUG00000007908,ENSMLUG00000009841,ENSMLUG00000010198,ENSMLUG00000010292,ENSMLUG00000010988,ENSMLUG00000012187,ENSMLUG00000014362,ENSMLUG00000015923,ENSMLUG00000016115,ENSMLUG00000017464,…
MO	snp	GO:BP	localization	GO:0051179	TRUE	3.58e-05	4.44566	3932	308	108	18328	ENSMLUG00000000058,ENSMLUG00000000139,ENSMLUG00000000264,ENSMLUG00000000571,ENSMLUG00000000572,ENSMLUG00000000838,ENSMLUG00000000972,ENSMLUG00000000993,ENSMLUG00000001206,ENSMLUG00000001308,ENSMLUG00000001526,ENSMLUG00000001650,ENSMLUG00000001759,ENSMLUG00000001887,ENSMLUG00000002181,ENSMLUG00000002329,ENSMLUG00000002344,ENSMLUG00000002428,ENSMLUG00000002883,ENSMLUG00000002888,ENSMLUG00000002952,…
MO	snp	GO:BP	transport	GO:0006810	FALSE	3.62e-05	4.44168	3147	308	92	18328	ENSMLUG00000000058,ENSMLUG00000000139,ENSMLUG00000000264,ENSMLUG00000000572,ENSMLUG00000000838,ENSMLUG00000000972,ENSMLUG00000000993,ENSMLUG00000001206,ENSMLUG00000001308,ENSMLUG00000001526,ENSMLUG00000001650,ENSMLUG00000001759,ENSMLUG00000002181,ENSMLUG00000002329,ENSMLUG00000002344,ENSMLUG00000002428,ENSMLUG00000002883,ENSMLUG00000002888,ENSMLUG00000002952,ENSMLUG00000003051,ENSMLUG00000003458,…
MO	snp	GO:BP	establishment of localization	GO:0051234	FALSE	7.77e-05	4.10983	3391	308	96	18328	ENSMLUG00000000058,ENSMLUG00000000139,ENSMLUG00000000264,ENSMLUG00000000571,ENSMLUG00000000572,ENSMLUG00000000838,ENSMLUG00000000972,ENSMLUG00000000993,ENSMLUG00000001206,ENSMLUG00000001308,ENSMLUG00000001526,ENSMLUG00000001650,ENSMLUG00000001759,ENSMLUG00000002181,ENSMLUG00000002329,ENSMLUG00000002344,ENSMLUG00000002428,ENSMLUG00000002883,ENSMLUG00000002888,ENSMLUG00000002952,ENSMLUG00000003051,…
MO	snp	GO:BP	monoatomic ion transport	GO:0006811	FALSE	0.000327162	3.48524	868	308	37	18328	ENSMLUG00000000264,ENSMLUG00000000838,ENSMLUG00000000993,ENSMLUG00000001650,ENSMLUG00000002344,ENSMLUG00000002952,ENSMLUG00000004511,ENSMLUG00000004570,ENSMLUG00000005409,ENSMLUG00000005625,ENSMLUG00000006268,ENSMLUG00000006397,ENSMLUG00000006444,ENSMLUG00000006981,ENSMLUG00000007407,ENSMLUG00000007908,ENSMLUG00000010198,ENSMLUG00000010292,ENSMLUG00000010577,ENSMLUG00000010988,ENSMLUG00000011748,…
MO	snp	GO:BP	transmembrane transport	GO:0055085	FALSE	0.00141452	2.84939	1079	308	41	18328	ENSMLUG00000000139,ENSMLUG00000000264,ENSMLUG00000000838,ENSMLUG00000000993,ENSMLUG00000001308,ENSMLUG00000002344,ENSMLUG00000002428,ENSMLUG00000002888,ENSMLUG00000002952,ENSMLUG00000004511,ENSMLUG00000004570,ENSMLUG00000005409,ENSMLUG00000005852,ENSMLUG00000006268,ENSMLUG00000006397,ENSMLUG00000006981,ENSMLUG00000007407,ENSMLUG00000007908,ENSMLUG00000010198,ENSMLUG00000010292,ENSMLUG00000010577,…
MO	snp	GO:BP	monoatomic ion transmembrane transport	GO:0034220	FALSE	0.0197603	1.70421	678	308	28	18328	ENSMLUG00000000264,ENSMLUG00000000838,ENSMLUG00000000993,ENSMLUG00000002344,ENSMLUG00000002952,ENSMLUG00000004511,ENSMLUG00000004570,ENSMLUG00000005409,ENSMLUG00000006268,ENSMLUG00000006397,ENSMLUG00000006981,ENSMLUG00000007407,ENSMLUG00000007908,ENSMLUG00000010292,ENSMLUG00000010577,ENSMLUG00000010988,ENSMLUG00000011748,ENSMLUG00000011987,ENSMLUG00000012187,ENSMLUG00000012492,ENSMLUG00000013183,…
MO	snp	GO:BP	regulation of biological quality	GO:0065008	TRUE	0.0199727	1.69956	1773	308	54	18328	ENSMLUG00000000264,ENSMLUG00000000748,ENSMLUG00000001206,ENSMLUG00000001308,ENSMLUG00000001528,ENSMLUG00000001755,ENSMLUG00000001759,ENSMLUG00000001887,ENSMLUG00000002329,ENSMLUG00000002344,ENSMLUG00000003122,ENSMLUG00000003167,ENSMLUG00000003730,ENSMLUG00000004256,ENSMLUG00000005010,ENSMLUG00000005360,ENSMLUG00000005409,ENSMLUG00000005607,ENSMLUG00000005625,ENSMLUG00000006981,ENSMLUG00000007407,…
MO	snp	GO:BP	biological regulation	GO:0065007	FALSE	0.0205345	1.68752	9283	308	193	18328	ENSMLUG00000000156,ENSMLUG00000000179,ENSMLUG00000000225,ENSMLUG00000000264,ENSMLUG00000000477,ENSMLUG00000000571,ENSMLUG00000000659,ENSMLUG00000000748,ENSMLUG00000000972,ENSMLUG00000001078,ENSMLUG00000001206,ENSMLUG00000001219,ENSMLUG00000001296,ENSMLUG00000001308,ENSMLUG00000001314,ENSMLUG00000001514,ENSMLUG00000001526,ENSMLUG00000001528,ENSMLUG00000001683,ENSMLUG00000001755,ENSMLUG00000001759,…
MO	snp	GO:BP	nervous system development	GO:0007399	TRUE	0.0207326	1.68335	1375	308	45	18328	ENSMLUG00000000156,ENSMLUG00000001206,ENSMLUG00000001219,ENSMLUG00000001683,ENSMLUG00000001759,ENSMLUG00000001889,ENSMLUG00000002181,ENSMLUG00000002257,ENSMLUG00000002329,ENSMLUG00000002344,ENSMLUG00000003122,ENSMLUG00000003167,ENSMLUG00000003652,ENSMLUG00000004050,ENSMLUG00000004431,ENSMLUG00000004570,ENSMLUG00000005282,ENSMLUG00000005360,ENSMLUG00000005625,ENSMLUG00000007654,ENSMLUG00000007865,…
MO	snp	GO:BP	cell-cell signaling	GO:0007267	TRUE	0.0271154	1.56678	652	308	27	18328	ENSMLUG00000000264,ENSMLUG00000000748,ENSMLUG00000001206,ENSMLUG00000001526,ENSMLUG00000001755,ENSMLUG00000001759,ENSMLUG00000002329,ENSMLUG00000002344,ENSMLUG00000003122,ENSMLUG00000003167,ENSMLUG00000003730,ENSMLUG00000005010,ENSMLUG00000006397,ENSMLUG00000007407,ENSMLUG00000008225,ENSMLUG00000009436,ENSMLUG00000009918,ENSMLUG00000010292,ENSMLUG00000011609,ENSMLUG00000011936,ENSMLUG00000012179,…
MO	snp	GO:BP	cell communication	GO:0007154	FALSE	0.0373185	1.42808	4616	308	110	18328	ENSMLUG00000000156,ENSMLUG00000000264,ENSMLUG00000000477,ENSMLUG00000000571,ENSMLUG00000000659,ENSMLUG00000000748,ENSMLUG00000001206,ENSMLUG00000001219,ENSMLUG00000001296,ENSMLUG00000001308,ENSMLUG00000001514,ENSMLUG00000001526,ENSMLUG00000001528,ENSMLUG00000001683,ENSMLUG00000001755,ENSMLUG00000001759,ENSMLUG00000001889,ENSMLUG00000002181,ENSMLUG00000002329,ENSMLUG00000002344,ENSMLUG00000002741,…
MO	snp	GO:BP	developmental process	GO:0032502	TRUE	0.0400802	1.39707	3886	308	96	18328	ENSMLUG00000000156,ENSMLUG00000000179,ENSMLUG00000000225,ENSMLUG00000000264,ENSMLUG00000000972,ENSMLUG00000000993,ENSMLUG00000001189,ENSMLUG00000001206,ENSMLUG00000001219,ENSMLUG00000001296,ENSMLUG00000001526,ENSMLUG00000001683,ENSMLUG00000001755,ENSMLUG00000001759,ENSMLUG00000001889,ENSMLUG00000002181,ENSMLUG00000002193,ENSMLUG00000002257,ENSMLUG00000002329,ENSMLUG00000002344,ENSMLUG00000002581,…
MO	snp	GO:CC	cell junction	GO:0030054	TRUE	1.59e-08	7.79781	1365	323	57	19545	ENSMLUG00000000264,ENSMLUG00000000748,ENSMLUG00000001514,ENSMLUG00000001526,ENSMLUG00000001759,ENSMLUG00000001889,ENSMLUG00000002181,ENSMLUG00000002329,ENSMLUG00000002344,ENSMLUG00000002581,ENSMLUG00000002883,ENSMLUG00000003122,ENSMLUG00000003167,ENSMLUG00000003363,ENSMLUG00000003955,ENSMLUG00000004079,ENSMLUG00000004613,ENSMLUG00000005010,ENSMLUG00000005491,ENSMLUG00000005610,ENSMLUG00000005625,…
MO	snp	GO:CC	cell projection	GO:0042995	TRUE	2.33e-06	5.63177	1397	323	53	19545	ENSMLUG00000000058,ENSMLUG00000000264,ENSMLUG00000001514,ENSMLUG00000002181,ENSMLUG00000002344,ENSMLUG00000003167,ENSMLUG00000003652,ENSMLUG00000003730,ENSMLUG00000004431,ENSMLUG00000005282,ENSMLUG00000005360,ENSMLUG00000005610,ENSMLUG00000005625,ENSMLUG00000006051,ENSMLUG00000006561,ENSMLUG00000007352,ENSMLUG00000007407,ENSMLUG00000007538,ENSMLUG00000007908,ENSMLUG00000008225,ENSMLUG00000008228,…
MO	snp	GO:CC	synapse	GO:0045202	FALSE	9.15e-06	5.03875	902	323	39	19545	ENSMLUG00000000264,ENSMLUG00000000748,ENSMLUG00000001514,ENSMLUG00000001526,ENSMLUG00000001759,ENSMLUG00000001889,ENSMLUG00000002181,ENSMLUG00000002329,ENSMLUG00000002344,ENSMLUG00000002581,ENSMLUG00000002883,ENSMLUG00000003122,ENSMLUG00000003167,ENSMLUG00000004079,ENSMLUG00000004613,ENSMLUG00000005010,ENSMLUG00000005491,ENSMLUG00000006051,ENSMLUG00000006397,ENSMLUG00000006981,ENSMLUG00000007122,…
MO	snp	GO:CC	plasma membrane bounded cell projection	GO:0120025	FALSE	3.31e-05	4.47973	1347	323	49	19545	ENSMLUG00000000058,ENSMLUG00000000264,ENSMLUG00000001514,ENSMLUG00000002181,ENSMLUG00000002344,ENSMLUG00000003167,ENSMLUG00000003652,ENSMLUG00000003730,ENSMLUG00000004431,ENSMLUG00000005282,ENSMLUG00000005360,ENSMLUG00000005625,ENSMLUG00000006051,ENSMLUG00000007352,ENSMLUG00000007407,ENSMLUG00000007538,ENSMLUG00000007908,ENSMLUG00000008225,ENSMLUG00000008228,ENSMLUG00000008252,ENSMLUG00000008661,…
MO	snp	GO:CC	membrane	GO:0016020	TRUE	0.000331497	3.47952	7010	323	157	19545	ENSMLUG00000000058,ENSMLUG00000000139,ENSMLUG00000000179,ENSMLUG00000000264,ENSMLUG00000000477,ENSMLUG00000000572,ENSMLUG00000000838,ENSMLUG00000000972,ENSMLUG00000000993,ENSMLUG00000001206,ENSMLUG00000001219,ENSMLUG00000001308,ENSMLUG00000001514,ENSMLUG00000001526,ENSMLUG00000001650,ENSMLUG00000001740,ENSMLUG00000001759,ENSMLUG00000001889,ENSMLUG00000001904,ENSMLUG00000002122,ENSMLUG00000002329,…
MO	snp	GO:CC	postsynaptic specialization	GO:0099572	FALSE	0.000357411	3.44683	153	323	13	19545	ENSMLUG00000001526,ENSMLUG00000002329,ENSMLUG00000002344,ENSMLUG00000002581,ENSMLUG00000004613,ENSMLUG00000007122,ENSMLUG00000007407,ENSMLUG00000009918,ENSMLUG00000010124,ENSMLUG00000014783,ENSMLUG00000015270,ENSMLUG00000015923,ENSMLUG00000017564
MO	snp	GO:CC	postsynapse	GO:0098794	FALSE	0.000592485	3.22732	361	323	20	19545	ENSMLUG00000001514,ENSMLUG00000001526,ENSMLUG00000001759,ENSMLUG00000001889,ENSMLUG00000002329,ENSMLUG00000002344,ENSMLUG00000002581,ENSMLUG00000003167,ENSMLUG00000004613,ENSMLUG00000006981,ENSMLUG00000007122,ENSMLUG00000007407,ENSMLUG00000009918,ENSMLUG00000010124,ENSMLUG00000012492,ENSMLUG00000014362,ENSMLUG00000014783,ENSMLUG00000015270,ENSMLUG00000015923,ENSMLUG00000017564
MO	snp	GO:CC	plasma membrane	GO:0005886	FALSE	0.000718193	3.14376	3914	323	99	19545	ENSMLUG00000000058,ENSMLUG00000000264,ENSMLUG00000000477,ENSMLUG00000000838,ENSMLUG00000001206,ENSMLUG00000001219,ENSMLUG00000001526,ENSMLUG00000001650,ENSMLUG00000001759,ENSMLUG00000001889,ENSMLUG00000002122,ENSMLUG00000002329,ENSMLUG00000002344,ENSMLUG00000002428,ENSMLUG00000002741,ENSMLUG00000002883,ENSMLUG00000003051,ENSMLUG00000003122,ENSMLUG00000003167,ENSMLUG00000003363,ENSMLUG00000004038,…
MO	snp	GO:CC	cell periphery	GO:0071944	FALSE	0.000738364	3.13173	4282	323	106	19545	ENSMLUG00000000058,ENSMLUG00000000264,ENSMLUG00000000477,ENSMLUG00000000838,ENSMLUG00000001206,ENSMLUG00000001219,ENSMLUG00000001526,ENSMLUG00000001650,ENSMLUG00000001759,ENSMLUG00000001889,ENSMLUG00000002122,ENSMLUG00000002329,ENSMLUG00000002344,ENSMLUG00000002428,ENSMLUG00000002741,ENSMLUG00000002883,ENSMLUG00000003051,ENSMLUG00000003122,ENSMLUG00000003167,ENSMLUG00000003363,ENSMLUG00000004038,…
MO	snp	GO:CC	neuron to neuron synapse	GO:0098984	FALSE	0.00303769	2.51746	159	323	12	19545	ENSMLUG00000001526,ENSMLUG00000002329,ENSMLUG00000002344,ENSMLUG00000002581,ENSMLUG00000003167,ENSMLUG00000004613,ENSMLUG00000007122,ENSMLUG00000007407,ENSMLUG00000009918,ENSMLUG00000010124,ENSMLUG00000014783,ENSMLUG00000017564
MO	snp	GO:CC	neuron projection	GO:0043005	FALSE	0.00402026	2.39575	705	323	28	19545	ENSMLUG00000000264,ENSMLUG00000001514,ENSMLUG00000002181,ENSMLUG00000002344,ENSMLUG00000003167,ENSMLUG00000003730,ENSMLUG00000004431,ENSMLUG00000005282,ENSMLUG00000005360,ENSMLUG00000005625,ENSMLUG00000006051,ENSMLUG00000007407,ENSMLUG00000007908,ENSMLUG00000008661,ENSMLUG00000009918,ENSMLUG00000012000,ENSMLUG00000013363,ENSMLUG00000014263,ENSMLUG00000014362,ENSMLUG00000014783,ENSMLUG00000014882,…
MO	snp	GO:CC	postsynaptic density	GO:0014069	FALSE	0.00445141	2.3515	139	323	11	19545	ENSMLUG00000001526,ENSMLUG00000002329,ENSMLUG00000002344,ENSMLUG00000002581,ENSMLUG00000004613,ENSMLUG00000007122,ENSMLUG00000007407,ENSMLUG00000009918,ENSMLUG00000010124,ENSMLUG00000014783,ENSMLUG00000017564
MO	snp	GO:CC	asymmetric synapse	GO:0032279	FALSE	0.00508887	2.29338	141	323	11	19545	ENSMLUG00000001526,ENSMLUG00000002329,ENSMLUG00000002344,ENSMLUG00000002581,ENSMLUG00000004613,ENSMLUG00000007122,ENSMLUG00000007407,ENSMLUG00000009918,ENSMLUG00000010124,ENSMLUG00000014783,ENSMLUG00000017564
MO	snp	GO:CC	cytoplasm	GO:0005737	TRUE	0.00660577	2.18008	9064	323	186	19545	ENSMLUG00000000058,ENSMLUG00000000139,ENSMLUG00000000156,ENSMLUG00000000179,ENSMLUG00000000225,ENSMLUG00000000572,ENSMLUG00000000659,ENSMLUG00000000838,ENSMLUG00000000972,ENSMLUG00000001189,ENSMLUG00000001219,ENSMLUG00000001296,ENSMLUG00000001308,ENSMLUG00000001718,ENSMLUG00000001740,ENSMLUG00000001755,ENSMLUG00000001759,ENSMLUG00000002181,ENSMLUG00000002193,ENSMLUG00000002195,ENSMLUG00000002329,…
MO	snp	GO:CC	transmembrane transporter complex	GO:1902495	TRUE	0.0110281	1.9575	304	323	16	19545	ENSMLUG00000000993,ENSMLUG00000002344,ENSMLUG00000004050,ENSMLUG00000004511,ENSMLUG00000004570,ENSMLUG00000007407,ENSMLUG00000009841,ENSMLUG00000010292,ENSMLUG00000012187,ENSMLUG00000012306,ENSMLUG00000012492,ENSMLUG00000013183,ENSMLUG00000015270,ENSMLUG00000016115,ENSMLUG00000017464,ENSMLUG00000023194
MO	snp	GO:CC	myosin complex	GO:0016459	TRUE	0.0202711	1.69312	45	323	6	19545	ENSMLUG00000000058,ENSMLUG00000004093,ENSMLUG00000004102,ENSMLUG00000006276,ENSMLUG00000015766,ENSMLUG00000016701
MO	snp	GO:CC	cytoskeleton	GO:0005856	TRUE	0.0214251	1.66908	1706	323	49	19545	ENSMLUG00000000058,ENSMLUG00000000225,ENSMLUG00000000571,ENSMLUG00000002181,ENSMLUG00000003079,ENSMLUG00000003421,ENSMLUG00000003652,ENSMLUG00000004038,ENSMLUG00000004079,ENSMLUG00000004093,ENSMLUG00000004102,ENSMLUG00000004613,ENSMLUG00000005610,ENSMLUG00000005625,ENSMLUG00000006028,ENSMLUG00000006051,ENSMLUG00000006157,ENSMLUG00000006268,ENSMLUG00000006276,ENSMLUG00000006561,ENSMLUG00000007122,…
MO	snp	GO:CC	transporter complex	GO:1990351	FALSE	0.0216923	1.66369	322	323	16	19545	ENSMLUG00000000993,ENSMLUG00000002344,ENSMLUG00000004050,ENSMLUG00000004511,ENSMLUG00000004570,ENSMLUG00000007407,ENSMLUG00000009841,ENSMLUG00000010292,ENSMLUG00000012187,ENSMLUG00000012306,ENSMLUG00000012492,ENSMLUG00000013183,ENSMLUG00000015270,ENSMLUG00000016115,ENSMLUG00000017464,ENSMLUG00000023194
MO	snp	HP	X-linked inheritance	HP:0001417	FALSE	0.000201234	3.6963	267	127	23	5097	ENSMLUG00000000179,ENSMLUG00000002952,ENSMLUG00000003122,ENSMLUG00000004525,ENSMLUG00000004537,ENSMLUG00000005010,ENSMLUG00000005400,ENSMLUG00000005607,ENSMLUG00000005625,ENSMLUG00000006561,ENSMLUG00000007407,ENSMLUG00000008018,ENSMLUG00000009895,ENSMLUG00000010646,ENSMLUG00000011286,ENSMLUG00000011609,ENSMLUG00000012492,ENSMLUG00000012949,ENSMLUG00000013196,ENSMLUG00000013640,ENSMLUG00000014297,…
MO	snp	HP	Delayed speech and language development	HP:0000750	FALSE	0.00930142	2.03145	1151	127	51	5097	ENSMLUG00000000179,ENSMLUG00000001206,ENSMLUG00000001759,ENSMLUG00000002344,ENSMLUG00000002886,ENSMLUG00000002952,ENSMLUG00000003652,ENSMLUG00000003955,ENSMLUG00000004511,ENSMLUG00000005010,ENSMLUG00000005400,ENSMLUG00000005607,ENSMLUG00000005625,ENSMLUG00000005832,ENSMLUG00000006051,ENSMLUG00000006561,ENSMLUG00000007264,ENSMLUG00000007407,ENSMLUG00000007654,ENSMLUG00000008225,ENSMLUG00000008228,…
MO	snp	HP	Language impairment	HP:0002463	FALSE	0.0220174	1.65723	1218	127	52	5097	ENSMLUG00000000179,ENSMLUG00000001206,ENSMLUG00000001759,ENSMLUG00000002344,ENSMLUG00000002886,ENSMLUG00000002952,ENSMLUG00000003652,ENSMLUG00000003955,ENSMLUG00000004511,ENSMLUG00000005010,ENSMLUG00000005400,ENSMLUG00000005607,ENSMLUG00000005625,ENSMLUG00000005832,ENSMLUG00000006051,ENSMLUG00000006561,ENSMLUG00000007264,ENSMLUG00000007407,ENSMLUG00000007654,ENSMLUG00000008225,ENSMLUG00000008228,…
MO	snp	HP	Abnormal vestibulo-ocular reflex	HP:0007670	FALSE	0.0425413	1.37119	8	127	4	5097	ENSMLUG00000010292,ENSMLUG00000013183,ENSMLUG00000013981,ENSMLUG00000015119
NJ	snp	GO:MF	monoatomic ion channel activity	GO:0005216	TRUE	0.00102242	2.99037	408	295	23	15844	ENSMLUG00000000601,ENSMLUG00000003191,ENSMLUG00000005241,ENSMLUG00000006377,ENSMLUG00000007407,ENSMLUG00000007682,ENSMLUG00000007694,ENSMLUG00000008612,ENSMLUG00000009544,ENSMLUG00000009699,ENSMLUG00000010559,ENSMLUG00000011987,ENSMLUG00000012244,ENSMLUG00000012320,ENSMLUG00000013810,ENSMLUG00000013900,ENSMLUG00000014160,ENSMLUG00000014190,ENSMLUG00000015787,ENSMLUG00000017464,ENSMLUG00000017713,…
NJ	snp	GO:MF	voltage-gated monoatomic cation channel activity	GO:0022843	FALSE	0.0015102	2.82097	104	295	11	15844	ENSMLUG00000000601,ENSMLUG00000005241,ENSMLUG00000007682,ENSMLUG00000009544,ENSMLUG00000009699,ENSMLUG00000010559,ENSMLUG00000014160,ENSMLUG00000014190,ENSMLUG00000015787,ENSMLUG00000017464,ENSMLUG00000023589
NJ	snp	GO:MF	passive transmembrane transporter activity	GO:0022803	FALSE	0.00397325	2.40085	443	295	23	15844	ENSMLUG00000000601,ENSMLUG00000003191,ENSMLUG00000005241,ENSMLUG00000006377,ENSMLUG00000007407,ENSMLUG00000007682,ENSMLUG00000007694,ENSMLUG00000008612,ENSMLUG00000009544,ENSMLUG00000009699,ENSMLUG00000010559,ENSMLUG00000011987,ENSMLUG00000012244,ENSMLUG00000012320,ENSMLUG00000013810,ENSMLUG00000013900,ENSMLUG00000014160,ENSMLUG00000014190,ENSMLUG00000015787,ENSMLUG00000017464,ENSMLUG00000017713,…
NJ	snp	GO:MF	channel activity	GO:0015267	FALSE	0.00397325	2.40085	443	295	23	15844	ENSMLUG00000000601,ENSMLUG00000003191,ENSMLUG00000005241,ENSMLUG00000006377,ENSMLUG00000007407,ENSMLUG00000007682,ENSMLUG00000007694,ENSMLUG00000008612,ENSMLUG00000009544,ENSMLUG00000009699,ENSMLUG00000010559,ENSMLUG00000011987,ENSMLUG00000012244,ENSMLUG00000012320,ENSMLUG00000013810,ENSMLUG00000013900,ENSMLUG00000014160,ENSMLUG00000014190,ENSMLUG00000015787,ENSMLUG00000017464,ENSMLUG00000017713,…
NJ	snp	GO:MF	monoatomic ion transmembrane transporter activity	GO:0015075	FALSE	0.00610203	2.21453	656	295	29	15844	ENSMLUG00000000601,ENSMLUG00000003102,ENSMLUG00000003191,ENSMLUG00000004570,ENSMLUG00000005241,ENSMLUG00000006377,ENSMLUG00000007407,ENSMLUG00000007682,ENSMLUG00000007694,ENSMLUG00000008427,ENSMLUG00000008612,ENSMLUG00000009544,ENSMLUG00000009699,ENSMLUG00000010559,ENSMLUG00000011987,ENSMLUG00000012244,ENSMLUG00000012320,ENSMLUG00000013581,ENSMLUG00000013810,ENSMLUG00000013900,ENSMLUG00000014160,…
NJ	snp	GO:MF	dynein intermediate chain binding	GO:0045505	TRUE	0.00800706	2.09653	31	295	6	15844	ENSMLUG00000003216,ENSMLUG00000003880,ENSMLUG00000007538,ENSMLUG00000013486,ENSMLUG00000016962,ENSMLUG00000017012
NJ	snp	GO:MF	voltage-gated monoatomic ion channel activity	GO:0005244	FALSE	0.00823993	2.08408	124	295	11	15844	ENSMLUG00000000601,ENSMLUG00000005241,ENSMLUG00000007682,ENSMLUG00000009544,ENSMLUG00000009699,ENSMLUG00000010559,ENSMLUG00000014160,ENSMLUG00000014190,ENSMLUG00000015787,ENSMLUG00000017464,ENSMLUG00000023589
NJ	snp	GO:MF	gated channel activity	GO:0022836	FALSE	0.00892823	2.04923	253	295	16	15844	ENSMLUG00000000601,ENSMLUG00000005241,ENSMLUG00000006377,ENSMLUG00000007407,ENSMLUG00000007682,ENSMLUG00000009544,ENSMLUG00000009699,ENSMLUG00000010559,ENSMLUG00000012244,ENSMLUG00000013810,ENSMLUG00000014160,ENSMLUG00000014190,ENSMLUG00000015787,ENSMLUG00000017464,ENSMLUG00000017759,ENSMLUG00000023589
NJ	snp	GO:MF	protein binding	GO:0005515	FALSE	0.00908137	2.04185	5369	295	134	15844	ENSMLUG00000000076,ENSMLUG00000000113,ENSMLUG00000000203,ENSMLUG00000000264,ENSMLUG00000000873,ENSMLUG00000000915,ENSMLUG00000001339,ENSMLUG00000001365,ENSMLUG00000001924,ENSMLUG00000002020,ENSMLUG00000002240,ENSMLUG00000002290,ENSMLUG00000002416,ENSMLUG00000002425,ENSMLUG00000002654,ENSMLUG00000002860,ENSMLUG00000003079,ENSMLUG00000003216,ENSMLUG00000003356,ENSMLUG00000003393,ENSMLUG00000003769,…
NJ	snp	GO:MF	minus-end-directed microtubule motor activity	GO:0008569	TRUE	0.00920203	2.03612	10	295	4	15844	ENSMLUG00000003216,ENSMLUG00000007538,ENSMLUG00000013486,ENSMLUG00000017012
NJ	snp	GO:MF	voltage-gated channel activity	GO:0022832	FALSE	0.00957916	2.01867	126	295	11	15844	ENSMLUG00000000601,ENSMLUG00000005241,ENSMLUG00000007682,ENSMLUG00000009544,ENSMLUG00000009699,ENSMLUG00000010559,ENSMLUG00000014160,ENSMLUG00000014190,ENSMLUG00000015787,ENSMLUG00000017464,ENSMLUG00000023589
NJ	snp	GO:MF	metal ion transmembrane transporter activity	GO:0046873	TRUE	0.01279	1.89313	412	295	21	15844	ENSMLUG00000000601,ENSMLUG00000003102,ENSMLUG00000003191,ENSMLUG00000005241,ENSMLUG00000006377,ENSMLUG00000007682,ENSMLUG00000007694,ENSMLUG00000009544,ENSMLUG00000009699,ENSMLUG00000010559,ENSMLUG00000013581,ENSMLUG00000013900,ENSMLUG00000014160,ENSMLUG00000014190,ENSMLUG00000015787,ENSMLUG00000017464,ENSMLUG00000017713,ENSMLUG00000017759,ENSMLUG00000023222,ENSMLUG00000023589,ENSMLUG00000030413
NJ	snp	GO:MF	actin binding	GO:0003779	TRUE	0.0176915	1.75223	297	295	17	15844	ENSMLUG00000000076,ENSMLUG00000000873,ENSMLUG00000002240,ENSMLUG00000003393,ENSMLUG00000003769,ENSMLUG00000004390,ENSMLUG00000005610,ENSMLUG00000006048,ENSMLUG00000006528,ENSMLUG00000007935,ENSMLUG00000008419,ENSMLUG00000009809,ENSMLUG00000010690,ENSMLUG00000013384,ENSMLUG00000014867,ENSMLUG00000015184,ENSMLUG00000015207
NJ	snp	GO:MF	transporter activity	GO:0005215	FALSE	0.0200317	1.69828	1038	295	38	15844	ENSMLUG00000000203,ENSMLUG00000000601,ENSMLUG00000003102,ENSMLUG00000003191,ENSMLUG00000004255,ENSMLUG00000004570,ENSMLUG00000005241,ENSMLUG00000005638,ENSMLUG00000005852,ENSMLUG00000006377,ENSMLUG00000007022,ENSMLUG00000007407,ENSMLUG00000007682,ENSMLUG00000007694,ENSMLUG00000008427,ENSMLUG00000008612,ENSMLUG00000009544,ENSMLUG00000009699,ENSMLUG00000010559,ENSMLUG00000011923,ENSMLUG00000011987,…
NJ	snp	GO:MF	potassium channel activity	GO:0005267	FALSE	0.0215896	1.66575	114	295	10	15844	ENSMLUG00000000601,ENSMLUG00000005241,ENSMLUG00000007694,ENSMLUG00000009544,ENSMLUG00000009699,ENSMLUG00000010559,ENSMLUG00000013900,ENSMLUG00000015787,ENSMLUG00000017713,ENSMLUG00000017759
NJ	snp	GO:MF	monoatomic cation channel activity	GO:0005261	FALSE	0.0325677	1.48721	312	295	17	15844	ENSMLUG00000000601,ENSMLUG00000003191,ENSMLUG00000005241,ENSMLUG00000006377,ENSMLUG00000007682,ENSMLUG00000007694,ENSMLUG00000009544,ENSMLUG00000009699,ENSMLUG00000010559,ENSMLUG00000013900,ENSMLUG00000014160,ENSMLUG00000014190,ENSMLUG00000015787,ENSMLUG00000017464,ENSMLUG00000017713,ENSMLUG00000017759,ENSMLUG00000023589
NJ	snp	GO:MF	transmembrane transporter activity	GO:0022857	FALSE	0.0374384	1.42668	952	295	35	15844	ENSMLUG00000000203,ENSMLUG00000000601,ENSMLUG00000003102,ENSMLUG00000003191,ENSMLUG00000004255,ENSMLUG00000004570,ENSMLUG00000005241,ENSMLUG00000005852,ENSMLUG00000006377,ENSMLUG00000007407,ENSMLUG00000007682,ENSMLUG00000007694,ENSMLUG00000008427,ENSMLUG00000008612,ENSMLUG00000009544,ENSMLUG00000009699,ENSMLUG00000010559,ENSMLUG00000011987,ENSMLUG00000012244,ENSMLUG00000012320,ENSMLUG00000013455,…
NJ	snp	GO:MF	inorganic cation transmembrane transporter activity	GO:0022890	FALSE	0.0400634	1.39725	514	295	23	15844	ENSMLUG00000000601,ENSMLUG00000003102,ENSMLUG00000003191,ENSMLUG00000004570,ENSMLUG00000005241,ENSMLUG00000006377,ENSMLUG00000007407,ENSMLUG00000007682,ENSMLUG00000007694,ENSMLUG00000009544,ENSMLUG00000009699,ENSMLUG00000010559,ENSMLUG00000013581,ENSMLUG00000013900,ENSMLUG00000014160,ENSMLUG00000014190,ENSMLUG00000015787,ENSMLUG00000017464,ENSMLUG00000017713,ENSMLUG00000017759,ENSMLUG00000023222,…
NJ	snp	GO:BP	eye development	GO:0001654	TRUE	0.00017155	3.76561	225	321	18	18328	ENSMLUG00000000241,ENSMLUG00000001755,ENSMLUG00000004082,ENSMLUG00000004906,ENSMLUG00000004967,ENSMLUG00000006941,ENSMLUG00000009351,ENSMLUG00000009632,ENSMLUG00000009987,ENSMLUG00000010928,ENSMLUG00000011675,ENSMLUG00000013071,ENSMLUG00000014160,ENSMLUG00000014979,ENSMLUG00000015184,ENSMLUG00000016920,ENSMLUG00000017016,ENSMLUG00000017759
NJ	snp	GO:BP	visual system development	GO:0150063	FALSE	0.000183474	3.73643	226	321	18	18328	ENSMLUG00000000241,ENSMLUG00000001755,ENSMLUG00000004082,ENSMLUG00000004906,ENSMLUG00000004967,ENSMLUG00000006941,ENSMLUG00000009351,ENSMLUG00000009632,ENSMLUG00000009987,ENSMLUG00000010928,ENSMLUG00000011675,ENSMLUG00000013071,ENSMLUG00000014160,ENSMLUG00000014979,ENSMLUG00000015184,ENSMLUG00000016920,ENSMLUG00000017016,ENSMLUG00000017759
NJ	snp	GO:BP	sensory system development	GO:0048880	FALSE	0.000196152	3.70741	227	321	18	18328	ENSMLUG00000000241,ENSMLUG00000001755,ENSMLUG00000004082,ENSMLUG00000004906,ENSMLUG00000004967,ENSMLUG00000006941,ENSMLUG00000009351,ENSMLUG00000009632,ENSMLUG00000009987,ENSMLUG00000010928,ENSMLUG00000011675,ENSMLUG00000013071,ENSMLUG00000014160,ENSMLUG00000014979,ENSMLUG00000015184,ENSMLUG00000016920,ENSMLUG00000017016,ENSMLUG00000017759
NJ	snp	GO:BP	actin filament-based process	GO:0030029	TRUE	0.000320629	3.494	524	321	28	18328	ENSMLUG00000000076,ENSMLUG00000000113,ENSMLUG00000000873,ENSMLUG00000001339,ENSMLUG00000003393,ENSMLUG00000003769,ENSMLUG00000004390,ENSMLUG00000005241,ENSMLUG00000006048,ENSMLUG00000006377,ENSMLUG00000006528,ENSMLUG00000007935,ENSMLUG00000008419,ENSMLUG00000008550,ENSMLUG00000009699,ENSMLUG00000010690,ENSMLUG00000012409,ENSMLUG00000012949,ENSMLUG00000013560,ENSMLUG00000014160,ENSMLUG00000014867,…
NJ	snp	GO:BP	localization	GO:0051179	TRUE	0.000432128	3.36439	3932	321	108	18328	ENSMLUG00000000076,ENSMLUG00000000113,ENSMLUG00000000203,ENSMLUG00000000264,ENSMLUG00000000335,ENSMLUG00000000601,ENSMLUG00000000873,ENSMLUG00000001365,ENSMLUG00000001599,ENSMLUG00000001924,ENSMLUG00000002005,ENSMLUG00000002329,ENSMLUG00000002416,ENSMLUG00000002425,ENSMLUG00000002880,ENSMLUG00000003102,ENSMLUG00000003191,ENSMLUG00000003652,ENSMLUG00000003747,ENSMLUG00000003880,ENSMLUG00000003935,…
NJ	snp	GO:BP	biological regulation	GO:0065007	TRUE	0.000562245	3.25007	9283	321	207	18328	ENSMLUG00000000013,ENSMLUG00000000076,ENSMLUG00000000113,ENSMLUG00000000225,ENSMLUG00000000241,ENSMLUG00000000264,ENSMLUG00000000280,ENSMLUG00000000577,ENSMLUG00000000601,ENSMLUG00000000873,ENSMLUG00000001365,ENSMLUG00000001652,ENSMLUG00000001755,ENSMLUG00000002020,ENSMLUG00000002041,ENSMLUG00000002240,ENSMLUG00000002290,ENSMLUG00000002329,ENSMLUG00000002416,ENSMLUG00000002425,ENSMLUG00000002860,…
NJ	snp	GO:BP	sensory organ development	GO:0007423	FALSE	0.00128521	2.89103	342	321	21	18328	ENSMLUG00000000241,ENSMLUG00000001755,ENSMLUG00000002880,ENSMLUG00000004082,ENSMLUG00000004906,ENSMLUG00000004967,ENSMLUG00000006941,ENSMLUG00000009351,ENSMLUG00000009632,ENSMLUG00000009987,ENSMLUG00000010928,ENSMLUG00000011675,ENSMLUG00000013071,ENSMLUG00000013588,ENSMLUG00000014160,ENSMLUG00000014979,ENSMLUG00000015184,ENSMLUG00000015707,ENSMLUG00000016920,ENSMLUG00000017016,ENSMLUG00000017759
NJ	snp	GO:BP	organelle organization	GO:0006996	TRUE	0.00151476	2.81966	2648	321	79	18328	ENSMLUG00000000076,ENSMLUG00000000113,ENSMLUG00000000203,ENSMLUG00000000241,ENSMLUG00000000255,ENSMLUG00000000280,ENSMLUG00000000873,ENSMLUG00000001339,ENSMLUG00000001991,ENSMLUG00000002880,ENSMLUG00000003216,ENSMLUG00000003393,ENSMLUG00000003652,ENSMLUG00000003769,ENSMLUG00000003880,ENSMLUG00000003935,ENSMLUG00000004020,ENSMLUG00000004390,ENSMLUG00000004570,ENSMLUG00000004761,ENSMLUG00000004925,…
NJ	snp	GO:BP	regulation of biological process	GO:0050789	FALSE	0.00203277	2.69191	9004	321	200	18328	ENSMLUG00000000013,ENSMLUG00000000076,ENSMLUG00000000113,ENSMLUG00000000225,ENSMLUG00000000241,ENSMLUG00000000264,ENSMLUG00000000280,ENSMLUG00000000577,ENSMLUG00000000601,ENSMLUG00000000873,ENSMLUG00000001365,ENSMLUG00000001652,ENSMLUG00000001755,ENSMLUG00000002020,ENSMLUG00000002041,ENSMLUG00000002240,ENSMLUG00000002290,ENSMLUG00000002329,ENSMLUG00000002416,ENSMLUG00000002425,ENSMLUG00000002860,…
NJ	snp	GO:BP	establishment of localization	GO:0051234	FALSE	0.00263324	2.57951	3391	321	94	18328	ENSMLUG00000000076,ENSMLUG00000000113,ENSMLUG00000000203,ENSMLUG00000000264,ENSMLUG00000000335,ENSMLUG00000000601,ENSMLUG00000001599,ENSMLUG00000001924,ENSMLUG00000002005,ENSMLUG00000002329,ENSMLUG00000002416,ENSMLUG00000002425,ENSMLUG00000002880,ENSMLUG00000003102,ENSMLUG00000003191,ENSMLUG00000003652,ENSMLUG00000003747,ENSMLUG00000003880,ENSMLUG00000003935,ENSMLUG00000004255,ENSMLUG00000004416,…
NJ	snp	GO:BP	camera-type eye development	GO:0043010	FALSE	0.00312553	2.50508	194	321	15	18328	ENSMLUG00000000241,ENSMLUG00000001755,ENSMLUG00000004082,ENSMLUG00000004967,ENSMLUG00000009351,ENSMLUG00000009632,ENSMLUG00000009987,ENSMLUG00000010928,ENSMLUG00000011675,ENSMLUG00000013071,ENSMLUG00000014160,ENSMLUG00000015184,ENSMLUG00000016920,ENSMLUG00000017016,ENSMLUG00000017759
NJ	snp	GO:BP	transport	GO:0006810	FALSE	0.00866287	2.06234	3147	321	87	18328	ENSMLUG00000000076,ENSMLUG00000000113,ENSMLUG00000000203,ENSMLUG00000000264,ENSMLUG00000000335,ENSMLUG00000000601,ENSMLUG00000001599,ENSMLUG00000001924,ENSMLUG00000002005,ENSMLUG00000002329,ENSMLUG00000002416,ENSMLUG00000002880,ENSMLUG00000003102,ENSMLUG00000003191,ENSMLUG00000003652,ENSMLUG00000003747,ENSMLUG00000003880,ENSMLUG00000003935,ENSMLUG00000004255,ENSMLUG00000004416,ENSMLUG00000004570,…
NJ	snp	GO:BP	regulation of cellular process	GO:0050794	FALSE	0.00907502	2.04215	8701	321	192	18328	ENSMLUG00000000013,ENSMLUG00000000076,ENSMLUG00000000113,ENSMLUG00000000225,ENSMLUG00000000241,ENSMLUG00000000264,ENSMLUG00000000280,ENSMLUG00000000577,ENSMLUG00000000601,ENSMLUG00000000873,ENSMLUG00000001365,ENSMLUG00000001652,ENSMLUG00000001755,ENSMLUG00000002020,ENSMLUG00000002041,ENSMLUG00000002240,ENSMLUG00000002290,ENSMLUG00000002329,ENSMLUG00000002416,ENSMLUG00000002425,ENSMLUG00000002860,…
NJ	snp	GO:BP	cilium organization	GO:0044782	FALSE	0.0102105	1.99095	328	321	19	18328	ENSMLUG00000000076,ENSMLUG00000000113,ENSMLUG00000000280,ENSMLUG00000003652,ENSMLUG00000003880,ENSMLUG00000004020,ENSMLUG00000005619,ENSMLUG00000007473,ENSMLUG00000007538,ENSMLUG00000009987,ENSMLUG00000010928,ENSMLUG00000011675,ENSMLUG00000011746,ENSMLUG00000013560,ENSMLUG00000015874,ENSMLUG00000016216,ENSMLUG00000016962,ENSMLUG00000017119,ENSMLUG00000029621
NJ	snp	GO:BP	anatomical structure morphogenesis	GO:0009653	TRUE	0.01185	1.92628	1664	321	54	18328	ENSMLUG00000000225,ENSMLUG00000000241,ENSMLUG00000000873,ENSMLUG00000000915,ENSMLUG00000001339,ENSMLUG00000002020,ENSMLUG00000002329,ENSMLUG00000002473,ENSMLUG00000002880,ENSMLUG00000003393,ENSMLUG00000004082,ENSMLUG00000004906,ENSMLUG00000004967,ENSMLUG00000005368,ENSMLUG00000005455,ENSMLUG00000005614,ENSMLUG00000006377,ENSMLUG00000006585,ENSMLUG00000006775,ENSMLUG00000006941,ENSMLUG00000006972,…
NJ	snp	GO:CC	cytoplasm	GO:0005737	TRUE	6.67e-08	7.17606	9064	337	213	19545	ENSMLUG00000000039,ENSMLUG00000000076,ENSMLUG00000000113,ENSMLUG00000000203,ENSMLUG00000000225,ENSMLUG00000000255,ENSMLUG00000000280,ENSMLUG00000000335,ENSMLUG00000000416,ENSMLUG00000000873,ENSMLUG00000000915,ENSMLUG00000001339,ENSMLUG00000001365,ENSMLUG00000001596,ENSMLUG00000001599,ENSMLUG00000001652,ENSMLUG00000001655,ENSMLUG00000001755,ENSMLUG00000001864,ENSMLUG00000001924,ENSMLUG00000001991,…
NJ	snp	GO:CC	cell periphery	GO:0071944	TRUE	6.3e-05	4.20092	4282	337	114	19545	ENSMLUG00000000076,ENSMLUG00000000113,ENSMLUG00000000264,ENSMLUG00000000335,ENSMLUG00000000601,ENSMLUG00000001339,ENSMLUG00000001924,ENSMLUG00000002020,ENSMLUG00000002122,ENSMLUG00000002329,ENSMLUG00000002425,ENSMLUG00000002880,ENSMLUG00000003102,ENSMLUG00000003216,ENSMLUG00000003608,ENSMLUG00000004099,ENSMLUG00000004159,ENSMLUG00000004255,ENSMLUG00000004256,ENSMLUG00000004287,ENSMLUG00000004416,…
NJ	snp	GO:CC	membrane	GO:0016020	FALSE	0.000193682	3.71291	7010	337	164	19545	ENSMLUG00000000039,ENSMLUG00000000076,ENSMLUG00000000113,ENSMLUG00000000203,ENSMLUG00000000221,ENSMLUG00000000264,ENSMLUG00000000335,ENSMLUG00000000577,ENSMLUG00000000601,ENSMLUG00000001339,ENSMLUG00000001596,ENSMLUG00000001599,ENSMLUG00000001864,ENSMLUG00000001924,ENSMLUG00000001991,ENSMLUG00000002020,ENSMLUG00000002122,ENSMLUG00000002329,ENSMLUG00000002880,ENSMLUG00000003102,ENSMLUG00000003191,…
NJ	snp	GO:CC	plasma membrane	GO:0005886	FALSE	0.000314742	3.50204	3914	337	104	19545	ENSMLUG00000000076,ENSMLUG00000000113,ENSMLUG00000000264,ENSMLUG00000000335,ENSMLUG00000000601,ENSMLUG00000001339,ENSMLUG00000001924,ENSMLUG00000002020,ENSMLUG00000002122,ENSMLUG00000002329,ENSMLUG00000002880,ENSMLUG00000003102,ENSMLUG00000003216,ENSMLUG00000003608,ENSMLUG00000004099,ENSMLUG00000004159,ENSMLUG00000004255,ENSMLUG00000004256,ENSMLUG00000004287,ENSMLUG00000004416,ENSMLUG00000004841,…
NJ	snp	GO:CC	cell projection	GO:0042995	TRUE	0.000861294	3.06485	1397	337	48	19545	ENSMLUG00000000076,ENSMLUG00000000241,ENSMLUG00000000264,ENSMLUG00000000280,ENSMLUG00000001652,ENSMLUG00000003216,ENSMLUG00000003652,ENSMLUG00000003880,ENSMLUG00000004020,ENSMLUG00000004192,ENSMLUG00000004965,ENSMLUG00000005368,ENSMLUG00000005610,ENSMLUG00000005619,ENSMLUG00000006528,ENSMLUG00000007407,ENSMLUG00000007538,ENSMLUG00000007682,ENSMLUG00000008117,ENSMLUG00000008419,ENSMLUG00000008553,…
NJ	snp	GO:CC	cytoskeleton	GO:0005856	TRUE	0.0010475	2.97985	1706	337	55	19545	ENSMLUG00000000076,ENSMLUG00000000113,ENSMLUG00000000225,ENSMLUG00000000280,ENSMLUG00000000873,ENSMLUG00000002240,ENSMLUG00000002654,ENSMLUG00000003079,ENSMLUG00000003216,ENSMLUG00000003652,ENSMLUG00000003769,ENSMLUG00000003880,ENSMLUG00000004020,ENSMLUG00000004390,ENSMLUG00000005319,ENSMLUG00000005610,ENSMLUG00000006048,ENSMLUG00000006129,ENSMLUG00000006528,ENSMLUG00000006590,ENSMLUG00000006664,…
NJ	snp	GO:CC	monoatomic ion channel complex	GO:0034702	TRUE	0.00240174	2.61947	227	337	15	19545	ENSMLUG00000000601,ENSMLUG00000003191,ENSMLUG00000005241,ENSMLUG00000006377,ENSMLUG00000007407,ENSMLUG00000007694,ENSMLUG00000008200,ENSMLUG00000009699,ENSMLUG00000010559,ENSMLUG00000012244,ENSMLUG00000014160,ENSMLUG00000014190,ENSMLUG00000015787,ENSMLUG00000017464,ENSMLUG00000017713
NJ	snp	GO:CC	cation channel complex	GO:0034703	FALSE	0.00260815	2.58367	149	337	12	19545	ENSMLUG00000000601,ENSMLUG00000003191,ENSMLUG00000005241,ENSMLUG00000006377,ENSMLUG00000007694,ENSMLUG00000009699,ENSMLUG00000010559,ENSMLUG00000014160,ENSMLUG00000014190,ENSMLUG00000015787,ENSMLUG00000017464,ENSMLUG00000017713
NJ	snp	GO:CC	plasma membrane bounded cell projection	GO:0120025	FALSE	0.00365178	2.43749	1347	337	45	19545	ENSMLUG00000000076,ENSMLUG00000000241,ENSMLUG00000000264,ENSMLUG00000000280,ENSMLUG00000001652,ENSMLUG00000003216,ENSMLUG00000003652,ENSMLUG00000003880,ENSMLUG00000004020,ENSMLUG00000004192,ENSMLUG00000005368,ENSMLUG00000005619,ENSMLUG00000006528,ENSMLUG00000007407,ENSMLUG00000007538,ENSMLUG00000007682,ENSMLUG00000008117,ENSMLUG00000008419,ENSMLUG00000008553,ENSMLUG00000009351,ENSMLUG00000009699,…
NJ	snp	GO:CC	transporter complex	GO:1990351	FALSE	0.0114479	1.94127	322	337	17	19545	ENSMLUG00000000601,ENSMLUG00000003191,ENSMLUG00000004570,ENSMLUG00000005241,ENSMLUG00000006377,ENSMLUG00000007407,ENSMLUG00000007694,ENSMLUG00000008200,ENSMLUG00000009699,ENSMLUG00000010559,ENSMLUG00000011923,ENSMLUG00000012244,ENSMLUG00000014160,ENSMLUG00000014190,ENSMLUG00000015787,ENSMLUG00000017464,ENSMLUG00000017713
NJ	snp	GO:CC	voltage-gated potassium channel complex	GO:0008076	FALSE	0.0143953	1.84178	58	337	7	19545	ENSMLUG00000000601,ENSMLUG00000005241,ENSMLUG00000007694,ENSMLUG00000009699,ENSMLUG00000010559,ENSMLUG00000015787,ENSMLUG00000017713
NJ	snp	GO:CC	transmembrane transporter complex	GO:1902495	FALSE	0.0197506	1.70442	304	337	16	19545	ENSMLUG00000000601,ENSMLUG00000003191,ENSMLUG00000004570,ENSMLUG00000005241,ENSMLUG00000006377,ENSMLUG00000007407,ENSMLUG00000007694,ENSMLUG00000008200,ENSMLUG00000009699,ENSMLUG00000010559,ENSMLUG00000012244,ENSMLUG00000014160,ENSMLUG00000014190,ENSMLUG00000015787,ENSMLUG00000017464,ENSMLUG00000017713
NJ	snp	GO:CC	actin cytoskeleton	GO:0015629	FALSE	0.0204916	1.68842	371	337	18	19545	ENSMLUG00000000076,ENSMLUG00000000225,ENSMLUG00000000873,ENSMLUG00000002240,ENSMLUG00000003769,ENSMLUG00000004390,ENSMLUG00000005319,ENSMLUG00000006048,ENSMLUG00000006528,ENSMLUG00000008419,ENSMLUG00000008550,ENSMLUG00000008569,ENSMLUG00000009809,ENSMLUG00000013560,ENSMLUG00000015184,ENSMLUG00000015207,ENSMLUG00000023589,ENSMLUG00000026744
NJ	snp	GO:CC	intraciliary transport particle A	GO:0030991	TRUE	0.0233901	1.63097	6	337	3	19545	ENSMLUG00000005619,ENSMLUG00000009987,ENSMLUG00000010928
NJ	snp	GO:CC	potassium channel complex	GO:0034705	FALSE	0.0364715	1.43805	67	337	7	19545	ENSMLUG00000000601,ENSMLUG00000005241,ENSMLUG00000007694,ENSMLUG00000009699,ENSMLUG00000010559,ENSMLUG00000015787,ENSMLUG00000017713
NJ	snp	GO:CC	cell junction	GO:0030054	TRUE	0.0450819	1.346	1365	337	42	19545	ENSMLUG00000000076,ENSMLUG00000000264,ENSMLUG00000000577,ENSMLUG00000000873,ENSMLUG00000001652,ENSMLUG00000002005,ENSMLUG00000002329,ENSMLUG00000003191,ENSMLUG00000003747,ENSMLUG00000003880,ENSMLUG00000003935,ENSMLUG00000003955,ENSMLUG00000004192,ENSMLUG00000005368,ENSMLUG00000005610,ENSMLUG00000006048,ENSMLUG00000007407,ENSMLUG00000007649,ENSMLUG00000007682,ENSMLUG00000008200,ENSMLUG00000008419,…
NJ	snp	GO:CC	myofibril	GO:0030016	TRUE	0.0467411	1.3303	117	337	9	19545	ENSMLUG00000000873,ENSMLUG00000003393,ENSMLUG00000006377,ENSMLUG00000008419,ENSMLUG00000009809,ENSMLUG00000013161,ENSMLUG00000015184,ENSMLUG00000015207,ENSMLUG00000026744
NJ	snp	HP	Full cheeks	HP:0000293	FALSE	0.021619	1.66516	150	139	15	5097	ENSMLUG00000000005,ENSMLUG00000001365,ENSMLUG00000003139,ENSMLUG00000006585,ENSMLUG00000006629,ENSMLUG00000007473,ENSMLUG00000008419,ENSMLUG00000009987,ENSMLUG00000010928,ENSMLUG00000011675,ENSMLUG00000012488,ENSMLUG00000012927,ENSMLUG00000013232,ENSMLUG00000013588,ENSMLUG00000013788
NY	fst10	GO:CC	cytoplasm	GO:0005737	TRUE	0.00528437	2.27701	9064	79	55	19545	ENSMLUG00000000046,ENSMLUG00000000182,ENSMLUG00000000442,ENSMLUG00000000847,ENSMLUG00000000935,ENSMLUG00000001970,ENSMLUG00000001995,ENSMLUG00000002665,ENSMLUG00000002767,ENSMLUG00000002792,ENSMLUG00000002837,ENSMLUG00000002914,ENSMLUG00000002928,ENSMLUG00000003088,ENSMLUG00000003287,ENSMLUG00000003410,ENSMLUG00000003417,ENSMLUG00000004162,ENSMLUG00000004297,ENSMLUG00000004309,ENSMLUG00000004374,…
NY	fst10	GO:CC	intracellular anatomical structure	GO:0005622	FALSE	0.0159312	1.79775	15055	79	74	19545	ENSMLUG00000000046,ENSMLUG00000000182,ENSMLUG00000000442,ENSMLUG00000000799,ENSMLUG00000000847,ENSMLUG00000000935,ENSMLUG00000001970,ENSMLUG00000001995,ENSMLUG00000002492,ENSMLUG00000002665,ENSMLUG00000002767,ENSMLUG00000002792,ENSMLUG00000002837,ENSMLUG00000002914,ENSMLUG00000002928,ENSMLUG00000003088,ENSMLUG00000003287,ENSMLUG00000003410,ENSMLUG00000003417,ENSMLUG00000004162,ENSMLUG00000004297,…
NY	fst50	GO:MF	chromatin binding	GO:0003682	TRUE	0.00667884	2.1753	397	34	7	15844	ENSMLUG00000001703,ENSMLUG00000003565,ENSMLUG00000010631,ENSMLUG00000010910,ENSMLUG00000013461,ENSMLUG00000016014,ENSMLUG00000029467
NY	snp	GO:MF	ion binding	GO:0043167	TRUE	3.25e-08	7.48794	4292	685	262	15844	ENSMLUG00000000036,ENSMLUG00000000058,ENSMLUG00000000111,ENSMLUG00000000153,ENSMLUG00000000264,ENSMLUG00000000411,ENSMLUG00000000449,ENSMLUG00000000718,ENSMLUG00000000751,ENSMLUG00000000836,ENSMLUG00000000907,ENSMLUG00000000912,ENSMLUG00000000932,ENSMLUG00000000962,ENSMLUG00000000988,ENSMLUG00000001226,ENSMLUG00000001336,ENSMLUG00000001372,ENSMLUG00000001417,ENSMLUG00000001422,ENSMLUG00000001441,…
NY	snp	GO:MF	small molecule binding	GO:0036094	FALSE	6.37e-08	7.19609	4465	685	269	15844	ENSMLUG00000000036,ENSMLUG00000000058,ENSMLUG00000000111,ENSMLUG00000000153,ENSMLUG00000000264,ENSMLUG00000000411,ENSMLUG00000000449,ENSMLUG00000000718,ENSMLUG00000000751,ENSMLUG00000000836,ENSMLUG00000000907,ENSMLUG00000000912,ENSMLUG00000000932,ENSMLUG00000000962,ENSMLUG00000000988,ENSMLUG00000001226,ENSMLUG00000001336,ENSMLUG00000001372,ENSMLUG00000001417,ENSMLUG00000001422,ENSMLUG00000001441,…
NY	snp	GO:MF	protein binding	GO:0005515	TRUE	2.29e-06	5.64093	5369	685	304	15844	ENSMLUG00000000036,ENSMLUG00000000058,ENSMLUG00000000111,ENSMLUG00000000153,ENSMLUG00000000264,ENSMLUG00000000411,ENSMLUG00000000571,ENSMLUG00000000633,ENSMLUG00000000704,ENSMLUG00000000718,ENSMLUG00000000833,ENSMLUG00000000912,ENSMLUG00000000988,ENSMLUG00000001128,ENSMLUG00000001317,ENSMLUG00000001339,ENSMLUG00000001345,ENSMLUG00000001422,ENSMLUG00000001428,ENSMLUG00000001483,ENSMLUG00000001521,…
NY	snp	GO:MF	catalytic activity	GO:0003824	TRUE	3.51e-05	4.45415	5832	685	319	15844	ENSMLUG00000000036,ENSMLUG00000000039,ENSMLUG00000000058,ENSMLUG00000000153,ENSMLUG00000000411,ENSMLUG00000000449,ENSMLUG00000000718,ENSMLUG00000000751,ENSMLUG00000000836,ENSMLUG00000000853,ENSMLUG00000000881,ENSMLUG00000000907,ENSMLUG00000000962,ENSMLUG00000001325,ENSMLUG00000001336,ENSMLUG00000001372,ENSMLUG00000001417,ENSMLUG00000001422,ENSMLUG00000001428,ENSMLUG00000001441,ENSMLUG00000001521,…
NY	snp	GO:MF	nucleotide binding	GO:0000166	FALSE	4.16e-05	4.38056	1837	685	126	15844	ENSMLUG00000000058,ENSMLUG00000000111,ENSMLUG00000000153,ENSMLUG00000000411,ENSMLUG00000000718,ENSMLUG00000000836,ENSMLUG00000000907,ENSMLUG00000000962,ENSMLUG00000001372,ENSMLUG00000001417,ENSMLUG00000001422,ENSMLUG00000001441,ENSMLUG00000001773,ENSMLUG00000002020,ENSMLUG00000002116,ENSMLUG00000002301,ENSMLUG00000002345,ENSMLUG00000002443,ENSMLUG00000002654,ENSMLUG00000002737,ENSMLUG00000002741,…
NY	snp	GO:MF	phospholipid binding	GO:0005543	TRUE	5.87e-05	4.23155	342	685	38	15844	ENSMLUG00000000477,ENSMLUG00000001663,ENSMLUG00000001827,ENSMLUG00000002301,ENSMLUG00000002464,ENSMLUG00000003769,ENSMLUG00000004447,ENSMLUG00000004532,ENSMLUG00000004611,ENSMLUG00000005032,ENSMLUG00000005147,ENSMLUG00000005299,ENSMLUG00000006568,ENSMLUG00000006799,ENSMLUG00000006948,ENSMLUG00000006963,ENSMLUG00000008419,ENSMLUG00000009025,ENSMLUG00000010157,ENSMLUG00000011534,ENSMLUG00000011632,…
NY	snp	GO:MF	purine nucleotide binding	GO:0017076	FALSE	6.97e-05	4.15665	1703	685	118	15844	ENSMLUG00000000058,ENSMLUG00000000111,ENSMLUG00000000153,ENSMLUG00000000411,ENSMLUG00000000718,ENSMLUG00000000836,ENSMLUG00000000962,ENSMLUG00000001372,ENSMLUG00000001417,ENSMLUG00000001422,ENSMLUG00000001441,ENSMLUG00000001773,ENSMLUG00000002020,ENSMLUG00000002116,ENSMLUG00000002301,ENSMLUG00000002345,ENSMLUG00000002443,ENSMLUG00000002654,ENSMLUG00000002737,ENSMLUG00000002741,ENSMLUG00000002928,…
NY	snp	GO:MF	nucleoside phosphate binding	GO:1901265	FALSE	7.02e-05	4.15354	1854	685	126	15844	ENSMLUG00000000058,ENSMLUG00000000111,ENSMLUG00000000153,ENSMLUG00000000411,ENSMLUG00000000718,ENSMLUG00000000836,ENSMLUG00000000907,ENSMLUG00000000962,ENSMLUG00000001372,ENSMLUG00000001417,ENSMLUG00000001422,ENSMLUG00000001441,ENSMLUG00000001773,ENSMLUG00000002020,ENSMLUG00000002116,ENSMLUG00000002301,ENSMLUG00000002345,ENSMLUG00000002443,ENSMLUG00000002654,ENSMLUG00000002737,ENSMLUG00000002741,…
NY	snp	GO:MF	anion binding	GO:0043168	FALSE	7.9e-05	4.10227	2049	685	136	15844	ENSMLUG00000000058,ENSMLUG00000000111,ENSMLUG00000000153,ENSMLUG00000000411,ENSMLUG00000000718,ENSMLUG00000000836,ENSMLUG00000000907,ENSMLUG00000000912,ENSMLUG00000000962,ENSMLUG00000001372,ENSMLUG00000001417,ENSMLUG00000001422,ENSMLUG00000001441,ENSMLUG00000001773,ENSMLUG00000002020,ENSMLUG00000002116,ENSMLUG00000002301,ENSMLUG00000002345,ENSMLUG00000002443,ENSMLUG00000002464,ENSMLUG00000002654,…
NY	snp	GO:MF	heterocyclic compound binding	GO:1901363	FALSE	8.08e-05	4.09266	1973	685	132	15844	ENSMLUG00000000058,ENSMLUG00000000111,ENSMLUG00000000153,ENSMLUG00000000264,ENSMLUG00000000411,ENSMLUG00000000718,ENSMLUG00000000836,ENSMLUG00000000907,ENSMLUG00000000962,ENSMLUG00000001372,ENSMLUG00000001417,ENSMLUG00000001422,ENSMLUG00000001441,ENSMLUG00000001773,ENSMLUG00000002020,ENSMLUG00000002116,ENSMLUG00000002301,ENSMLUG00000002345,ENSMLUG00000002443,ENSMLUG00000002654,ENSMLUG00000002737,…
NY	snp	GO:MF	metalloaminopeptidase activity	GO:0070006	TRUE	9.27e-05	4.03301	22	685	9	15844	ENSMLUG00000001336,ENSMLUG00000001962,ENSMLUG00000004601,ENSMLUG00000007787,ENSMLUG00000010725,ENSMLUG00000013624,ENSMLUG00000013993,ENSMLUG00000015116,ENSMLUG00000023004
NY	snp	GO:MF	ribonucleotide binding	GO:0032553	FALSE	0.000104771	3.97976	1641	685	114	15844	ENSMLUG00000000058,ENSMLUG00000000111,ENSMLUG00000000153,ENSMLUG00000000411,ENSMLUG00000000718,ENSMLUG00000000836,ENSMLUG00000000962,ENSMLUG00000001372,ENSMLUG00000001417,ENSMLUG00000001422,ENSMLUG00000001441,ENSMLUG00000001773,ENSMLUG00000002020,ENSMLUG00000002116,ENSMLUG00000002301,ENSMLUG00000002345,ENSMLUG00000002443,ENSMLUG00000002654,ENSMLUG00000002737,ENSMLUG00000002741,ENSMLUG00000002928,…
NY	snp	GO:MF	purine ribonucleoside triphosphate binding	GO:0035639	FALSE	0.000177984	3.74962	1583	685	110	15844	ENSMLUG00000000058,ENSMLUG00000000111,ENSMLUG00000000153,ENSMLUG00000000411,ENSMLUG00000000718,ENSMLUG00000000836,ENSMLUG00000000962,ENSMLUG00000001372,ENSMLUG00000001417,ENSMLUG00000001422,ENSMLUG00000001441,ENSMLUG00000001773,ENSMLUG00000002020,ENSMLUG00000002116,ENSMLUG00000002301,ENSMLUG00000002345,ENSMLUG00000002443,ENSMLUG00000002654,ENSMLUG00000002737,ENSMLUG00000002741,ENSMLUG00000002928,…
NY	snp	GO:MF	cytoskeletal protein binding	GO:0008092	FALSE	0.000197665	3.70407	701	685	60	15844	ENSMLUG00000000058,ENSMLUG00000000633,ENSMLUG00000001128,ENSMLUG00000001339,ENSMLUG00000002181,ENSMLUG00000002240,ENSMLUG00000002654,ENSMLUG00000003133,ENSMLUG00000003730,ENSMLUG00000003769,ENSMLUG00000003880,ENSMLUG00000003982,ENSMLUG00000004280,ENSMLUG00000004431,ENSMLUG00000004725,ENSMLUG00000004921,ENSMLUG00000004926,ENSMLUG00000005610,ENSMLUG00000005686,ENSMLUG00000006028,ENSMLUG00000006048,…
NY	snp	GO:MF	purine ribonucleotide binding	GO:0032555	FALSE	0.00022577	3.64633	1628	685	112	15844	ENSMLUG00000000058,ENSMLUG00000000111,ENSMLUG00000000153,ENSMLUG00000000411,ENSMLUG00000000718,ENSMLUG00000000836,ENSMLUG00000000962,ENSMLUG00000001372,ENSMLUG00000001417,ENSMLUG00000001422,ENSMLUG00000001441,ENSMLUG00000001773,ENSMLUG00000002020,ENSMLUG00000002116,ENSMLUG00000002301,ENSMLUG00000002345,ENSMLUG00000002443,ENSMLUG00000002654,ENSMLUG00000002737,ENSMLUG00000002741,ENSMLUG00000002928,…
NY	snp	GO:MF	GTPase regulator activity	GO:0030695	FALSE	0.000724633	3.13988	348	685	36	15844	ENSMLUG00000000153,ENSMLUG00000001325,ENSMLUG00000001372,ENSMLUG00000001417,ENSMLUG00000002020,ENSMLUG00000002301,ENSMLUG00000002443,ENSMLUG00000002737,ENSMLUG00000002741,ENSMLUG00000002742,ENSMLUG00000003422,ENSMLUG00000003492,ENSMLUG00000003501,ENSMLUG00000003741,ENSMLUG00000004711,ENSMLUG00000005010,ENSMLUG00000005147,ENSMLUG00000006786,ENSMLUG00000006877,ENSMLUG00000007111,ENSMLUG00000009025,…
NY	snp	GO:MF	nucleoside-triphosphatase regulator activity	GO:0060589	FALSE	0.000724633	3.13988	348	685	36	15844	ENSMLUG00000000153,ENSMLUG00000001325,ENSMLUG00000001372,ENSMLUG00000001417,ENSMLUG00000002020,ENSMLUG00000002301,ENSMLUG00000002443,ENSMLUG00000002737,ENSMLUG00000002741,ENSMLUG00000002742,ENSMLUG00000003422,ENSMLUG00000003492,ENSMLUG00000003501,ENSMLUG00000003741,ENSMLUG00000004711,ENSMLUG00000005010,ENSMLUG00000005147,ENSMLUG00000006786,ENSMLUG00000006877,ENSMLUG00000007111,ENSMLUG00000009025,…
NY	snp	GO:MF	cation binding	GO:0043169	FALSE	0.000821824	3.08522	2632	685	161	15844	ENSMLUG00000000036,ENSMLUG00000000153,ENSMLUG00000000264,ENSMLUG00000000411,ENSMLUG00000000449,ENSMLUG00000000751,ENSMLUG00000000912,ENSMLUG00000000932,ENSMLUG00000000962,ENSMLUG00000000988,ENSMLUG00000001226,ENSMLUG00000001336,ENSMLUG00000001773,ENSMLUG00000001827,ENSMLUG00000001919,ENSMLUG00000001962,ENSMLUG00000001972,ENSMLUG00000001997,ENSMLUG00000002011,ENSMLUG00000002071,ENSMLUG00000002323,…
NY	snp	GO:MF	phosphatidylinositol binding	GO:0035091	FALSE	0.00102119	2.99089	199	685	25	15844	ENSMLUG00000000477,ENSMLUG00000001663,ENSMLUG00000001827,ENSMLUG00000002301,ENSMLUG00000002464,ENSMLUG00000004447,ENSMLUG00000005032,ENSMLUG00000005299,ENSMLUG00000006568,ENSMLUG00000006948,ENSMLUG00000006963,ENSMLUG00000009025,ENSMLUG00000011632,ENSMLUG00000012263,ENSMLUG00000012730,ENSMLUG00000013344,ENSMLUG00000013643,ENSMLUG00000013841,ENSMLUG00000014405,ENSMLUG00000015015,ENSMLUG00000015280,…
NY	snp	GO:MF	carbohydrate derivative binding	GO:0097367	FALSE	0.00163632	2.78613	1888	685	122	15844	ENSMLUG00000000058,ENSMLUG00000000111,ENSMLUG00000000153,ENSMLUG00000000411,ENSMLUG00000000718,ENSMLUG00000000836,ENSMLUG00000000962,ENSMLUG00000000988,ENSMLUG00000001372,ENSMLUG00000001417,ENSMLUG00000001422,ENSMLUG00000001441,ENSMLUG00000001773,ENSMLUG00000002020,ENSMLUG00000002116,ENSMLUG00000002301,ENSMLUG00000002345,ENSMLUG00000002443,ENSMLUG00000002654,ENSMLUG00000002737,ENSMLUG00000002741,…
NY	snp	GO:MF	polypeptide conformation or assembly isomerase activity	GO:0120544	TRUE	0.00168275	2.77398	84	685	15	15844	ENSMLUG00000000058,ENSMLUG00000002654,ENSMLUG00000003216,ENSMLUG00000003652,ENSMLUG00000006028,ENSMLUG00000006051,ENSMLUG00000007538,ENSMLUG00000008853,ENSMLUG00000009044,ENSMLUG00000013301,ENSMLUG00000016621,ENSMLUG00000016701,ENSMLUG00000017195,ENSMLUG00000017440,ENSMLUG00000027318
NY	snp	GO:MF	aminopeptidase activity	GO:0004177	FALSE	0.00195228	2.70946	30	685	9	15844	ENSMLUG00000001336,ENSMLUG00000001962,ENSMLUG00000004601,ENSMLUG00000007787,ENSMLUG00000010725,ENSMLUG00000013624,ENSMLUG00000013993,ENSMLUG00000015116,ENSMLUG00000023004
NY	snp	GO:MF	calcium ion binding	GO:0005509	FALSE	0.0022892	2.64032	506	685	45	15844	ENSMLUG00000000036,ENSMLUG00000000932,ENSMLUG00000000988,ENSMLUG00000001972,ENSMLUG00000001997,ENSMLUG00000002443,ENSMLUG00000002445,ENSMLUG00000003402,ENSMLUG00000003626,ENSMLUG00000004162,ENSMLUG00000004504,ENSMLUG00000004511,ENSMLUG00000005487,ENSMLUG00000005524,ENSMLUG00000005610,ENSMLUG00000006377,ENSMLUG00000006568,ENSMLUG00000006981,ENSMLUG00000007244,ENSMLUG00000007538,ENSMLUG00000007544,…
NY	snp	GO:MF	ribonucleoside triphosphate phosphatase activity	GO:0017111	FALSE	0.00264509	2.57756	828	685	64	15844	ENSMLUG00000000153,ENSMLUG00000000836,ENSMLUG00000001325,ENSMLUG00000001372,ENSMLUG00000001417,ENSMLUG00000002020,ENSMLUG00000002116,ENSMLUG00000002301,ENSMLUG00000002443,ENSMLUG00000002737,ENSMLUG00000002741,ENSMLUG00000002742,ENSMLUG00000003102,ENSMLUG00000003216,ENSMLUG00000003422,ENSMLUG00000003492,ENSMLUG00000003501,ENSMLUG00000003741,ENSMLUG00000003767,ENSMLUG00000003795,ENSMLUG00000003982,…
NY	snp	GO:MF	ATP-dependent activity	GO:0140657	TRUE	0.00370659	2.43103	548	685	47	15844	ENSMLUG00000000058,ENSMLUG00000000111,ENSMLUG00000000836,ENSMLUG00000000962,ENSMLUG00000001527,ENSMLUG00000002654,ENSMLUG00000003102,ENSMLUG00000003216,ENSMLUG00000003652,ENSMLUG00000003795,ENSMLUG00000003866,ENSMLUG00000004456,ENSMLUG00000005922,ENSMLUG00000006028,ENSMLUG00000006051,ENSMLUG00000006341,ENSMLUG00000006671,ENSMLUG00000006770,ENSMLUG00000007538,ENSMLUG00000007793,ENSMLUG00000007987,…
NY	snp	GO:MF	cytoskeletal motor activity	GO:0003774	TRUE	0.00395614	2.40273	79	685	14	15844	ENSMLUG00000000058,ENSMLUG00000002654,ENSMLUG00000003216,ENSMLUG00000003652,ENSMLUG00000006051,ENSMLUG00000007538,ENSMLUG00000009044,ENSMLUG00000012205,ENSMLUG00000013301,ENSMLUG00000016621,ENSMLUG00000016701,ENSMLUG00000017195,ENSMLUG00000017440,ENSMLUG00000027318
NY	snp	GO:MF	adenyl nucleotide binding	GO:0030554	FALSE	0.00510452	2.29205	1188	685	83	15844	ENSMLUG00000000058,ENSMLUG00000000111,ENSMLUG00000000411,ENSMLUG00000000718,ENSMLUG00000000836,ENSMLUG00000000962,ENSMLUG00000001422,ENSMLUG00000001441,ENSMLUG00000001773,ENSMLUG00000002345,ENSMLUG00000002654,ENSMLUG00000002928,ENSMLUG00000002965,ENSMLUG00000003102,ENSMLUG00000003167,ENSMLUG00000003216,ENSMLUG00000003533,ENSMLUG00000003795,ENSMLUG00000003813,ENSMLUG00000003851,ENSMLUG00000003866,…
NY	snp	GO:MF	lipid binding	GO:0008289	FALSE	0.00515427	2.28783	588	685	49	15844	ENSMLUG00000000477,ENSMLUG00000000912,ENSMLUG00000001663,ENSMLUG00000001827,ENSMLUG00000002301,ENSMLUG00000002464,ENSMLUG00000002937,ENSMLUG00000003769,ENSMLUG00000004359,ENSMLUG00000004447,ENSMLUG00000004532,ENSMLUG00000004611,ENSMLUG00000005021,ENSMLUG00000005032,ENSMLUG00000005147,ENSMLUG00000005299,ENSMLUG00000006568,ENSMLUG00000006799,ENSMLUG00000006948,ENSMLUG00000006963,ENSMLUG00000008419,…
NY	snp	GO:MF	metal ion transmembrane transporter activity	GO:0046873	TRUE	0.00573555	2.24142	412	685	38	15844	ENSMLUG00000000601,ENSMLUG00000001020,ENSMLUG00000002952,ENSMLUG00000003092,ENSMLUG00000003102,ENSMLUG00000003191,ENSMLUG00000003465,ENSMLUG00000004511,ENSMLUG00000005051,ENSMLUG00000005643,ENSMLUG00000005788,ENSMLUG00000005857,ENSMLUG00000005877,ENSMLUG00000006323,ENSMLUG00000006377,ENSMLUG00000006872,ENSMLUG00000007185,ENSMLUG00000007368,ENSMLUG00000007701,ENSMLUG00000008034,ENSMLUG00000008425,…
NY	snp	GO:MF	metalloexopeptidase activity	GO:0008235	FALSE	0.00671314	2.17307	52	685	11	15844	ENSMLUG00000001336,ENSMLUG00000001962,ENSMLUG00000004601,ENSMLUG00000007787,ENSMLUG00000010725,ENSMLUG00000012709,ENSMLUG00000013624,ENSMLUG00000013993,ENSMLUG00000015116,ENSMLUG00000016481,ENSMLUG00000023004
NY	snp	GO:MF	ATP binding	GO:0005524	FALSE	0.00808026	2.09257	1092	685	77	15844	ENSMLUG00000000058,ENSMLUG00000000111,ENSMLUG00000000411,ENSMLUG00000000718,ENSMLUG00000000836,ENSMLUG00000000962,ENSMLUG00000001422,ENSMLUG00000001441,ENSMLUG00000001773,ENSMLUG00000002345,ENSMLUG00000002654,ENSMLUG00000002928,ENSMLUG00000002965,ENSMLUG00000003102,ENSMLUG00000003167,ENSMLUG00000003216,ENSMLUG00000003533,ENSMLUG00000003795,ENSMLUG00000003813,ENSMLUG00000003866,ENSMLUG00000003943,…
NY	snp	GO:MF	transporter activity	GO:0005215	TRUE	0.00830388	2.08072	1038	685	74	15844	ENSMLUG00000000111,ENSMLUG00000000562,ENSMLUG00000000601,ENSMLUG00000001020,ENSMLUG00000001139,ENSMLUG00000001307,ENSMLUG00000001827,ENSMLUG00000002952,ENSMLUG00000003092,ENSMLUG00000003102,ENSMLUG00000003191,ENSMLUG00000003465,ENSMLUG00000004511,ENSMLUG00000004719,ENSMLUG00000004887,ENSMLUG00000004913,ENSMLUG00000005045,ENSMLUG00000005051,ENSMLUG00000005053,ENSMLUG00000005172,ENSMLUG00000005186,…
NY	snp	GO:MF	hydrolase activity, acting on acid anhydrides, in phosphorus-containing anhydrides	GO:0016818	FALSE	0.00962792	2.01647	880	685	65	15844	ENSMLUG00000000153,ENSMLUG00000000836,ENSMLUG00000001325,ENSMLUG00000001372,ENSMLUG00000001417,ENSMLUG00000002020,ENSMLUG00000002116,ENSMLUG00000002301,ENSMLUG00000002443,ENSMLUG00000002737,ENSMLUG00000002741,ENSMLUG00000002742,ENSMLUG00000003102,ENSMLUG00000003216,ENSMLUG00000003422,ENSMLUG00000003492,ENSMLUG00000003501,ENSMLUG00000003741,ENSMLUG00000003767,ENSMLUG00000003795,ENSMLUG00000003866,…
NY	snp	GO:MF	hydrolase activity, acting on acid anhydrides	GO:0016817	FALSE	0.0103397	1.98549	882	685	65	15844	ENSMLUG00000000153,ENSMLUG00000000836,ENSMLUG00000001325,ENSMLUG00000001372,ENSMLUG00000001417,ENSMLUG00000002020,ENSMLUG00000002116,ENSMLUG00000002301,ENSMLUG00000002443,ENSMLUG00000002737,ENSMLUG00000002741,ENSMLUG00000002742,ENSMLUG00000003102,ENSMLUG00000003216,ENSMLUG00000003422,ENSMLUG00000003492,ENSMLUG00000003501,ENSMLUG00000003741,ENSMLUG00000003767,ENSMLUG00000003795,ENSMLUG00000003866,…
NY	snp	GO:MF	metal ion binding	GO:0046872	FALSE	0.0131993	1.87945	2555	685	151	15844	ENSMLUG00000000036,ENSMLUG00000000153,ENSMLUG00000000411,ENSMLUG00000000449,ENSMLUG00000000751,ENSMLUG00000000912,ENSMLUG00000000932,ENSMLUG00000000962,ENSMLUG00000000988,ENSMLUG00000001226,ENSMLUG00000001336,ENSMLUG00000001773,ENSMLUG00000001962,ENSMLUG00000001972,ENSMLUG00000001997,ENSMLUG00000002011,ENSMLUG00000002071,ENSMLUG00000002323,ENSMLUG00000002443,ENSMLUG00000002445,ENSMLUG00000002741,…
NY	snp	GO:MF	hydrolase activity	GO:0016787	FALSE	0.0132767	1.87691	2637	685	155	15844	ENSMLUG00000000036,ENSMLUG00000000153,ENSMLUG00000000449,ENSMLUG00000000836,ENSMLUG00000000853,ENSMLUG00000000881,ENSMLUG00000000962,ENSMLUG00000001325,ENSMLUG00000001336,ENSMLUG00000001372,ENSMLUG00000001417,ENSMLUG00000001523,ENSMLUG00000001962,ENSMLUG00000002020,ENSMLUG00000002071,ENSMLUG00000002116,ENSMLUG00000002219,ENSMLUG00000002301,ENSMLUG00000002323,ENSMLUG00000002393,ENSMLUG00000002443,…
NY	snp	GO:MF	pyrophosphatase activity	GO:0016462	FALSE	0.0146602	1.83386	874	685	64	15844	ENSMLUG00000000153,ENSMLUG00000000836,ENSMLUG00000001325,ENSMLUG00000001372,ENSMLUG00000001417,ENSMLUG00000002020,ENSMLUG00000002116,ENSMLUG00000002301,ENSMLUG00000002443,ENSMLUG00000002737,ENSMLUG00000002741,ENSMLUG00000002742,ENSMLUG00000003102,ENSMLUG00000003216,ENSMLUG00000003422,ENSMLUG00000003492,ENSMLUG00000003501,ENSMLUG00000003741,ENSMLUG00000003767,ENSMLUG00000003795,ENSMLUG00000003982,…
NY	snp	GO:MF	adenyl ribonucleotide binding	GO:0032559	FALSE	0.0171709	1.76521	1116	685	77	15844	ENSMLUG00000000058,ENSMLUG00000000111,ENSMLUG00000000411,ENSMLUG00000000718,ENSMLUG00000000836,ENSMLUG00000000962,ENSMLUG00000001422,ENSMLUG00000001441,ENSMLUG00000001773,ENSMLUG00000002345,ENSMLUG00000002654,ENSMLUG00000002928,ENSMLUG00000002965,ENSMLUG00000003102,ENSMLUG00000003167,ENSMLUG00000003216,ENSMLUG00000003533,ENSMLUG00000003795,ENSMLUG00000003813,ENSMLUG00000003866,ENSMLUG00000003943,…
NY	snp	GO:MF	transmembrane transporter activity	GO:0022857	FALSE	0.0178745	1.74776	952	685	68	15844	ENSMLUG00000000111,ENSMLUG00000000562,ENSMLUG00000000601,ENSMLUG00000001020,ENSMLUG00000001139,ENSMLUG00000001307,ENSMLUG00000002952,ENSMLUG00000003092,ENSMLUG00000003102,ENSMLUG00000003191,ENSMLUG00000003465,ENSMLUG00000004511,ENSMLUG00000004719,ENSMLUG00000004887,ENSMLUG00000004913,ENSMLUG00000005045,ENSMLUG00000005051,ENSMLUG00000005053,ENSMLUG00000005172,ENSMLUG00000005186,ENSMLUG00000005643,…
NY	snp	GO:MF	exopeptidase activity	GO:0008238	FALSE	0.0328973	1.48284	83	685	13	15844	ENSMLUG00000001336,ENSMLUG00000001962,ENSMLUG00000004601,ENSMLUG00000007787,ENSMLUG00000010646,ENSMLUG00000010725,ENSMLUG00000011219,ENSMLUG00000012709,ENSMLUG00000013624,ENSMLUG00000013993,ENSMLUG00000015116,ENSMLUG00000016481,ENSMLUG00000023004
NY	snp	GO:MF	inorganic cation transmembrane transporter activity	GO:0022890	FALSE	0.0358369	1.44567	514	685	42	15844	ENSMLUG00000000601,ENSMLUG00000001020,ENSMLUG00000002952,ENSMLUG00000003092,ENSMLUG00000003102,ENSMLUG00000003191,ENSMLUG00000003465,ENSMLUG00000004511,ENSMLUG00000005051,ENSMLUG00000005186,ENSMLUG00000005643,ENSMLUG00000005788,ENSMLUG00000005857,ENSMLUG00000005877,ENSMLUG00000006323,ENSMLUG00000006377,ENSMLUG00000006872,ENSMLUG00000007185,ENSMLUG00000007368,ENSMLUG00000007407,ENSMLUG00000007701,…
NY	snp	GO:MF	GTPase activator activity	GO:0005096	FALSE	0.0369074	1.43289	173	685	20	15844	ENSMLUG00000001325,ENSMLUG00000002443,ENSMLUG00000002742,ENSMLUG00000003422,ENSMLUG00000003492,ENSMLUG00000003501,ENSMLUG00000003741,ENSMLUG00000004711,ENSMLUG00000005147,ENSMLUG00000006877,ENSMLUG00000007111,ENSMLUG00000009025,ENSMLUG00000009248,ENSMLUG00000009389,ENSMLUG00000010004,ENSMLUG00000010433,ENSMLUG00000010715,ENSMLUG00000013813,ENSMLUG00000023489,ENSMLUG00000026283
NY	snp	GO:BP	developmental process	GO:0032502	TRUE	2.87e-14	13.5421	3886	738	254	18328	ENSMLUG00000000036,ENSMLUG00000000153,ENSMLUG00000000225,ENSMLUG00000000264,ENSMLUG00000000411,ENSMLUG00000000590,ENSMLUG00000000592,ENSMLUG00000000633,ENSMLUG00000000718,ENSMLUG00000000763,ENSMLUG00000000799,ENSMLUG00000000833,ENSMLUG00000000836,ENSMLUG00000000853,ENSMLUG00000000912,ENSMLUG00000000988,ENSMLUG00000001033,ENSMLUG00000001296,ENSMLUG00000001307,ENSMLUG00000001339,ENSMLUG00000001345,…
NY	snp	GO:BP	system development	GO:0048731	FALSE	3.85e-14	13.4147	2335	738	176	18328	ENSMLUG00000000225,ENSMLUG00000000411,ENSMLUG00000000718,ENSMLUG00000000763,ENSMLUG00000000833,ENSMLUG00000000836,ENSMLUG00000000912,ENSMLUG00000000988,ENSMLUG00000001033,ENSMLUG00000001296,ENSMLUG00000001307,ENSMLUG00000001345,ENSMLUG00000001422,ENSMLUG00000001523,ENSMLUG00000001663,ENSMLUG00000001730,ENSMLUG00000001777,ENSMLUG00000001997,ENSMLUG00000002026,ENSMLUG00000002029,ENSMLUG00000002181,…
NY	snp	GO:BP	anatomical structure development	GO:0048856	FALSE	1.83e-13	12.7385	3566	738	236	18328	ENSMLUG00000000153,ENSMLUG00000000225,ENSMLUG00000000411,ENSMLUG00000000590,ENSMLUG00000000592,ENSMLUG00000000633,ENSMLUG00000000718,ENSMLUG00000000763,ENSMLUG00000000799,ENSMLUG00000000833,ENSMLUG00000000836,ENSMLUG00000000853,ENSMLUG00000000912,ENSMLUG00000000988,ENSMLUG00000001033,ENSMLUG00000001296,ENSMLUG00000001307,ENSMLUG00000001339,ENSMLUG00000001345,ENSMLUG00000001422,ENSMLUG00000001523,…
NY	snp	GO:BP	localization	GO:0051179	FALSE	1.03e-12	11.9852	3932	738	251	18328	ENSMLUG00000000058,ENSMLUG00000000111,ENSMLUG00000000153,ENSMLUG00000000264,ENSMLUG00000000335,ENSMLUG00000000562,ENSMLUG00000000571,ENSMLUG00000000592,ENSMLUG00000000601,ENSMLUG00000000912,ENSMLUG00000001020,ENSMLUG00000001033,ENSMLUG00000001139,ENSMLUG00000001307,ENSMLUG00000001663,ENSMLUG00000001827,ENSMLUG00000001887,ENSMLUG00000002170,ENSMLUG00000002181,ENSMLUG00000002301,ENSMLUG00000002345,…
NY	snp	GO:BP	multicellular organismal process	GO:0032501	FALSE	1.29e-11	10.8879	4509	738	274	18328	ENSMLUG00000000036,ENSMLUG00000000111,ENSMLUG00000000153,ENSMLUG00000000225,ENSMLUG00000000264,ENSMLUG00000000411,ENSMLUG00000000571,ENSMLUG00000000718,ENSMLUG00000000763,ENSMLUG00000000799,ENSMLUG00000000833,ENSMLUG00000000836,ENSMLUG00000000912,ENSMLUG00000000988,ENSMLUG00000001033,ENSMLUG00000001296,ENSMLUG00000001307,ENSMLUG00000001345,ENSMLUG00000001422,ENSMLUG00000001523,ENSMLUG00000001663,…
NY	snp	GO:BP	establishment of localization	GO:0051234	FALSE	1.66e-11	10.7806	3391	738	221	18328	ENSMLUG00000000058,ENSMLUG00000000111,ENSMLUG00000000153,ENSMLUG00000000264,ENSMLUG00000000335,ENSMLUG00000000562,ENSMLUG00000000571,ENSMLUG00000000592,ENSMLUG00000000601,ENSMLUG00000000912,ENSMLUG00000001020,ENSMLUG00000001033,ENSMLUG00000001139,ENSMLUG00000001307,ENSMLUG00000001663,ENSMLUG00000001827,ENSMLUG00000002170,ENSMLUG00000002181,ENSMLUG00000002301,ENSMLUG00000002345,ENSMLUG00000002464,…
NY	snp	GO:BP	transport	GO:0006810	FALSE	1.8e-11	10.7447	3147	738	209	18328	ENSMLUG00000000058,ENSMLUG00000000111,ENSMLUG00000000153,ENSMLUG00000000264,ENSMLUG00000000335,ENSMLUG00000000562,ENSMLUG00000000592,ENSMLUG00000000601,ENSMLUG00000000912,ENSMLUG00000001020,ENSMLUG00000001033,ENSMLUG00000001139,ENSMLUG00000001307,ENSMLUG00000001663,ENSMLUG00000001827,ENSMLUG00000002170,ENSMLUG00000002181,ENSMLUG00000002301,ENSMLUG00000002345,ENSMLUG00000002464,ENSMLUG00000002506,…
NY	snp	GO:BP	anatomical structure morphogenesis	GO:0009653	FALSE	5.39e-11	10.2686	1664	738	131	18328	ENSMLUG00000000225,ENSMLUG00000000411,ENSMLUG00000000633,ENSMLUG00000000763,ENSMLUG00000000833,ENSMLUG00000000912,ENSMLUG00000000988,ENSMLUG00000001033,ENSMLUG00000001339,ENSMLUG00000001345,ENSMLUG00000001422,ENSMLUG00000001663,ENSMLUG00000001730,ENSMLUG00000002020,ENSMLUG00000002026,ENSMLUG00000002029,ENSMLUG00000002181,ENSMLUG00000002345,ENSMLUG00000002464,ENSMLUG00000002562,ENSMLUG00000002590,…
NY	snp	GO:BP	cell differentiation	GO:0030154	FALSE	5.56e-11	10.2552	2577	738	179	18328	ENSMLUG00000000153,ENSMLUG00000000225,ENSMLUG00000000264,ENSMLUG00000000411,ENSMLUG00000000590,ENSMLUG00000000592,ENSMLUG00000000633,ENSMLUG00000000763,ENSMLUG00000000799,ENSMLUG00000000833,ENSMLUG00000000853,ENSMLUG00000000912,ENSMLUG00000000988,ENSMLUG00000001296,ENSMLUG00000001339,ENSMLUG00000001345,ENSMLUG00000001422,ENSMLUG00000001523,ENSMLUG00000001663,ENSMLUG00000001730,ENSMLUG00000001777,…
NY	snp	GO:BP	cellular developmental process	GO:0048869	FALSE	5.56e-11	10.2552	2577	738	179	18328	ENSMLUG00000000153,ENSMLUG00000000225,ENSMLUG00000000264,ENSMLUG00000000411,ENSMLUG00000000590,ENSMLUG00000000592,ENSMLUG00000000633,ENSMLUG00000000763,ENSMLUG00000000799,ENSMLUG00000000833,ENSMLUG00000000853,ENSMLUG00000000912,ENSMLUG00000000988,ENSMLUG00000001296,ENSMLUG00000001339,ENSMLUG00000001345,ENSMLUG00000001422,ENSMLUG00000001523,ENSMLUG00000001663,ENSMLUG00000001730,ENSMLUG00000001777,…
NY	snp	GO:BP	multicellular organism development	GO:0007275	FALSE	1.83e-10	9.73757	2750	738	186	18328	ENSMLUG00000000225,ENSMLUG00000000411,ENSMLUG00000000718,ENSMLUG00000000763,ENSMLUG00000000833,ENSMLUG00000000836,ENSMLUG00000000912,ENSMLUG00000000988,ENSMLUG00000001033,ENSMLUG00000001296,ENSMLUG00000001307,ENSMLUG00000001345,ENSMLUG00000001422,ENSMLUG00000001523,ENSMLUG00000001663,ENSMLUG00000001730,ENSMLUG00000001777,ENSMLUG00000001997,ENSMLUG00000002026,ENSMLUG00000002029,ENSMLUG00000002181,…
NY	snp	GO:BP	biological regulation	GO:0065007	FALSE	6.56e-10	9.18284	9283	738	469	18328	ENSMLUG00000000111,ENSMLUG00000000153,ENSMLUG00000000225,ENSMLUG00000000264,ENSMLUG00000000411,ENSMLUG00000000449,ENSMLUG00000000477,ENSMLUG00000000503,ENSMLUG00000000571,ENSMLUG00000000601,ENSMLUG00000000633,ENSMLUG00000000659,ENSMLUG00000000718,ENSMLUG00000000763,ENSMLUG00000000799,ENSMLUG00000000833,ENSMLUG00000000836,ENSMLUG00000000907,ENSMLUG00000000912,ENSMLUG00000000962,ENSMLUG00000001033,…
NY	snp	GO:BP	plasma membrane bounded cell projection organization	GO:0120036	FALSE	1.16e-09	8.93517	991	738	89	18328	ENSMLUG00000000411,ENSMLUG00000000571,ENSMLUG00000000590,ENSMLUG00000000763,ENSMLUG00000000833,ENSMLUG00000000988,ENSMLUG00000001345,ENSMLUG00000002029,ENSMLUG00000002181,ENSMLUG00000002345,ENSMLUG00000002562,ENSMLUG00000002742,ENSMLUG00000003031,ENSMLUG00000003167,ENSMLUG00000003626,ENSMLUG00000003648,ENSMLUG00000003652,ENSMLUG00000003688,ENSMLUG00000003880,ENSMLUG00000003952,ENSMLUG00000003982,…
NY	snp	GO:BP	cell projection organization	GO:0030030	FALSE	1.18e-09	8.92781	1008	738	90	18328	ENSMLUG00000000411,ENSMLUG00000000571,ENSMLUG00000000590,ENSMLUG00000000763,ENSMLUG00000000833,ENSMLUG00000000988,ENSMLUG00000001345,ENSMLUG00000002029,ENSMLUG00000002181,ENSMLUG00000002345,ENSMLUG00000002562,ENSMLUG00000002742,ENSMLUG00000003031,ENSMLUG00000003167,ENSMLUG00000003216,ENSMLUG00000003626,ENSMLUG00000003648,ENSMLUG00000003652,ENSMLUG00000003688,ENSMLUG00000003880,ENSMLUG00000003952,…
NY	snp	GO:BP	regulation of biological quality	GO:0065008	FALSE	1.05e-07	6.9792	1773	738	127	18328	ENSMLUG00000000153,ENSMLUG00000000264,ENSMLUG00000000411,ENSMLUG00000000912,ENSMLUG00000001033,ENSMLUG00000001307,ENSMLUG00000001345,ENSMLUG00000001422,ENSMLUG00000001887,ENSMLUG00000002393,ENSMLUG00000002562,ENSMLUG00000002631,ENSMLUG00000002742,ENSMLUG00000002914,ENSMLUG00000002928,ENSMLUG00000003133,ENSMLUG00000003167,ENSMLUG00000003191,ENSMLUG00000003465,ENSMLUG00000003688,ENSMLUG00000003730,…
NY	snp	GO:BP	cell development	GO:0048468	FALSE	1.17e-07	6.93187	1662	738	121	18328	ENSMLUG00000000153,ENSMLUG00000000411,ENSMLUG00000000590,ENSMLUG00000000592,ENSMLUG00000000633,ENSMLUG00000000763,ENSMLUG00000000833,ENSMLUG00000000988,ENSMLUG00000001339,ENSMLUG00000001345,ENSMLUG00000001663,ENSMLUG00000001777,ENSMLUG00000002029,ENSMLUG00000002181,ENSMLUG00000002345,ENSMLUG00000002464,ENSMLUG00000002562,ENSMLUG00000002582,ENSMLUG00000002590,ENSMLUG00000002742,ENSMLUG00000002928,…
NY	snp	GO:BP	nervous system development	GO:0007399	FALSE	1.8e-07	6.74583	1375	738	105	18328	ENSMLUG00000000411,ENSMLUG00000000763,ENSMLUG00000000833,ENSMLUG00000000988,ENSMLUG00000001345,ENSMLUG00000001523,ENSMLUG00000001663,ENSMLUG00000001730,ENSMLUG00000002029,ENSMLUG00000002181,ENSMLUG00000002345,ENSMLUG00000002562,ENSMLUG00000002590,ENSMLUG00000002665,ENSMLUG00000002742,ENSMLUG00000002914,ENSMLUG00000002928,ENSMLUG00000002970,ENSMLUG00000003167,ENSMLUG00000003213,ENSMLUG00000003282,…
NY	snp	GO:BP	cell adhesion	GO:0007155	FALSE	2.08e-07	6.68186	935	738	80	18328	ENSMLUG00000000153,ENSMLUG00000000503,ENSMLUG00000000633,ENSMLUG00000000833,ENSMLUG00000001345,ENSMLUG00000001422,ENSMLUG00000001777,ENSMLUG00000002029,ENSMLUG00000002345,ENSMLUG00000002562,ENSMLUG00000002590,ENSMLUG00000002970,ENSMLUG00000003167,ENSMLUG00000003282,ENSMLUG00000003402,ENSMLUG00000003573,ENSMLUG00000003707,ENSMLUG00000004256,ENSMLUG00000004359,ENSMLUG00000005062,ENSMLUG00000005087,…
NY	snp	GO:BP	signaling	GO:0023052	FALSE	2.45e-07	6.61132	4599	738	261	18328	ENSMLUG00000000153,ENSMLUG00000000264,ENSMLUG00000000449,ENSMLUG00000000477,ENSMLUG00000000503,ENSMLUG00000000571,ENSMLUG00000000633,ENSMLUG00000000659,ENSMLUG00000000718,ENSMLUG00000000763,ENSMLUG00000000833,ENSMLUG00000000836,ENSMLUG00000000912,ENSMLUG00000001296,ENSMLUG00000001307,ENSMLUG00000001317,ENSMLUG00000001325,ENSMLUG00000001345,ENSMLUG00000001417,ENSMLUG00000001422,ENSMLUG00000001777,…
NY	snp	GO:BP	regulation of biological process	GO:0050789	FALSE	3.39e-07	6.46944	9004	738	446	18328	ENSMLUG00000000111,ENSMLUG00000000153,ENSMLUG00000000225,ENSMLUG00000000264,ENSMLUG00000000411,ENSMLUG00000000449,ENSMLUG00000000477,ENSMLUG00000000503,ENSMLUG00000000571,ENSMLUG00000000601,ENSMLUG00000000633,ENSMLUG00000000659,ENSMLUG00000000718,ENSMLUG00000000763,ENSMLUG00000000799,ENSMLUG00000000833,ENSMLUG00000000836,ENSMLUG00000000907,ENSMLUG00000000912,ENSMLUG00000000962,ENSMLUG00000001033,…
NY	snp	GO:BP	regulation of cellular process	GO:0050794	FALSE	5.23e-07	6.28123	8701	738	433	18328	ENSMLUG00000000111,ENSMLUG00000000153,ENSMLUG00000000225,ENSMLUG00000000264,ENSMLUG00000000411,ENSMLUG00000000449,ENSMLUG00000000477,ENSMLUG00000000503,ENSMLUG00000000571,ENSMLUG00000000601,ENSMLUG00000000633,ENSMLUG00000000659,ENSMLUG00000000718,ENSMLUG00000000763,ENSMLUG00000000799,ENSMLUG00000000833,ENSMLUG00000000836,ENSMLUG00000000907,ENSMLUG00000000912,ENSMLUG00000000962,ENSMLUG00000001296,…
NY	snp	GO:BP	cell communication	GO:0007154	FALSE	1.01e-06	5.99402	4616	738	259	18328	ENSMLUG00000000153,ENSMLUG00000000264,ENSMLUG00000000449,ENSMLUG00000000477,ENSMLUG00000000503,ENSMLUG00000000571,ENSMLUG00000000633,ENSMLUG00000000659,ENSMLUG00000000718,ENSMLUG00000000763,ENSMLUG00000000833,ENSMLUG00000000836,ENSMLUG00000000912,ENSMLUG00000001296,ENSMLUG00000001307,ENSMLUG00000001317,ENSMLUG00000001325,ENSMLUG00000001345,ENSMLUG00000001417,ENSMLUG00000001422,ENSMLUG00000001777,…
NY	snp	GO:BP	vesicle-mediated transport	GO:0016192	FALSE	1.74e-06	5.76031	1066	738	85	18328	ENSMLUG00000000058,ENSMLUG00000000153,ENSMLUG00000000335,ENSMLUG00000001033,ENSMLUG00000001663,ENSMLUG00000002170,ENSMLUG00000002301,ENSMLUG00000002345,ENSMLUG00000002464,ENSMLUG00000002506,ENSMLUG00000002837,ENSMLUG00000003422,ENSMLUG00000003465,ENSMLUG00000003501,ENSMLUG00000003596,ENSMLUG00000003730,ENSMLUG00000003813,ENSMLUG00000003876,ENSMLUG00000003880,ENSMLUG00000003982,ENSMLUG00000004504,…
NY	snp	GO:BP	animal organ development	GO:0048513	FALSE	2.34e-06	5.63043	1744	738	121	18328	ENSMLUG00000000225,ENSMLUG00000000799,ENSMLUG00000000853,ENSMLUG00000000912,ENSMLUG00000001307,ENSMLUG00000001422,ENSMLUG00000001523,ENSMLUG00000001663,ENSMLUG00000001730,ENSMLUG00000001777,ENSMLUG00000002029,ENSMLUG00000002181,ENSMLUG00000002464,ENSMLUG00000002590,ENSMLUG00000002742,ENSMLUG00000002928,ENSMLUG00000002945,ENSMLUG00000002970,ENSMLUG00000003031,ENSMLUG00000003167,ENSMLUG00000003402,…
NY	snp	GO:BP	cellular localization	GO:0051641	FALSE	5.29e-06	5.2769	2448	738	155	18328	ENSMLUG00000000058,ENSMLUG00000000111,ENSMLUG00000000264,ENSMLUG00000000571,ENSMLUG00000000592,ENSMLUG00000001033,ENSMLUG00000001663,ENSMLUG00000001887,ENSMLUG00000002181,ENSMLUG00000002301,ENSMLUG00000002345,ENSMLUG00000002464,ENSMLUG00000002562,ENSMLUG00000002837,ENSMLUG00000002928,ENSMLUG00000002937,ENSMLUG00000003133,ENSMLUG00000003465,ENSMLUG00000003501,ENSMLUG00000003520,ENSMLUG00000003533,…
NY	snp	GO:BP	cellular response to stimulus	GO:0051716	FALSE	8.42e-06	5.07464	5258	738	283	18328	ENSMLUG00000000111,ENSMLUG00000000153,ENSMLUG00000000264,ENSMLUG00000000449,ENSMLUG00000000477,ENSMLUG00000000503,ENSMLUG00000000571,ENSMLUG00000000633,ENSMLUG00000000659,ENSMLUG00000000718,ENSMLUG00000000833,ENSMLUG00000000836,ENSMLUG00000000912,ENSMLUG00000001296,ENSMLUG00000001307,ENSMLUG00000001317,ENSMLUG00000001325,ENSMLUG00000001345,ENSMLUG00000001417,ENSMLUG00000001422,ENSMLUG00000001777,…
NY	snp	GO:BP	neurogenesis	GO:0022008	FALSE	1.08e-05	4.96496	1000	738	79	18328	ENSMLUG00000000411,ENSMLUG00000000763,ENSMLUG00000000833,ENSMLUG00000000988,ENSMLUG00000001345,ENSMLUG00000001523,ENSMLUG00000002029,ENSMLUG00000002181,ENSMLUG00000002345,ENSMLUG00000002562,ENSMLUG00000002742,ENSMLUG00000003167,ENSMLUG00000003213,ENSMLUG00000003282,ENSMLUG00000003626,ENSMLUG00000003648,ENSMLUG00000003688,ENSMLUG00000003876,ENSMLUG00000003952,ENSMLUG00000003982,ENSMLUG00000004006,…
NY	snp	GO:BP	signal transduction	GO:0007165	FALSE	1.65e-05	4.78196	4296	738	239	18328	ENSMLUG00000000153,ENSMLUG00000000264,ENSMLUG00000000449,ENSMLUG00000000477,ENSMLUG00000000503,ENSMLUG00000000571,ENSMLUG00000000633,ENSMLUG00000000659,ENSMLUG00000000718,ENSMLUG00000000833,ENSMLUG00000000836,ENSMLUG00000000912,ENSMLUG00000001296,ENSMLUG00000001307,ENSMLUG00000001317,ENSMLUG00000001325,ENSMLUG00000001345,ENSMLUG00000001417,ENSMLUG00000001422,ENSMLUG00000001777,ENSMLUG00000001919,…
NY	snp	GO:BP	neuron projection development	GO:0031175	FALSE	1.81e-05	4.74204	567	738	53	18328	ENSMLUG00000000411,ENSMLUG00000000763,ENSMLUG00000000833,ENSMLUG00000000988,ENSMLUG00000001345,ENSMLUG00000002029,ENSMLUG00000002181,ENSMLUG00000002345,ENSMLUG00000002562,ENSMLUG00000002742,ENSMLUG00000003167,ENSMLUG00000003626,ENSMLUG00000003648,ENSMLUG00000003688,ENSMLUG00000003952,ENSMLUG00000003982,ENSMLUG00000004431,ENSMLUG00000004926,ENSMLUG00000005463,ENSMLUG00000006323,ENSMLUG00000006435,…
NY	snp	GO:BP	generation of neurons	GO:0048699	FALSE	1.9413e-05	4.71191	854	738	70	18328	ENSMLUG00000000411,ENSMLUG00000000763,ENSMLUG00000000833,ENSMLUG00000000988,ENSMLUG00000001345,ENSMLUG00000002029,ENSMLUG00000002181,ENSMLUG00000002345,ENSMLUG00000002562,ENSMLUG00000002742,ENSMLUG00000003167,ENSMLUG00000003282,ENSMLUG00000003626,ENSMLUG00000003648,ENSMLUG00000003688,ENSMLUG00000003876,ENSMLUG00000003952,ENSMLUG00000003982,ENSMLUG00000004006,ENSMLUG00000004431,ENSMLUG00000004926,…
NY	snp	GO:BP	regulation of cell communication	GO:0010646	FALSE	2.07e-05	4.68461	2210	738	141	18328	ENSMLUG00000000264,ENSMLUG00000000449,ENSMLUG00000000477,ENSMLUG00000000571,ENSMLUG00000000659,ENSMLUG00000000718,ENSMLUG00000000763,ENSMLUG00000000833,ENSMLUG00000000836,ENSMLUG00000000912,ENSMLUG00000001325,ENSMLUG00000001345,ENSMLUG00000001422,ENSMLUG00000001777,ENSMLUG00000001919,ENSMLUG00000002275,ENSMLUG00000002562,ENSMLUG00000002590,ENSMLUG00000002665,ENSMLUG00000002928,ENSMLUG00000003088,…
NY	snp	GO:BP	intracellular signal transduction	GO:0035556	FALSE	2.31e-05	4.6367	1932	738	127	18328	ENSMLUG00000000153,ENSMLUG00000000264,ENSMLUG00000000477,ENSMLUG00000000718,ENSMLUG00000000836,ENSMLUG00000000912,ENSMLUG00000001296,ENSMLUG00000001325,ENSMLUG00000001345,ENSMLUG00000001417,ENSMLUG00000001422,ENSMLUG00000001777,ENSMLUG00000002020,ENSMLUG00000002026,ENSMLUG00000002029,ENSMLUG00000002323,ENSMLUG00000002443,ENSMLUG00000002590,ENSMLUG00000002665,ENSMLUG00000002737,ENSMLUG00000002741,…
NY	snp	GO:BP	neuron development	GO:0048666	FALSE	2.87e-05	4.54263	657	738	58	18328	ENSMLUG00000000411,ENSMLUG00000000763,ENSMLUG00000000833,ENSMLUG00000000988,ENSMLUG00000001345,ENSMLUG00000002029,ENSMLUG00000002181,ENSMLUG00000002345,ENSMLUG00000002562,ENSMLUG00000002742,ENSMLUG00000003167,ENSMLUG00000003626,ENSMLUG00000003648,ENSMLUG00000003688,ENSMLUG00000003876,ENSMLUG00000003952,ENSMLUG00000003982,ENSMLUG00000004431,ENSMLUG00000004926,ENSMLUG00000005062,ENSMLUG00000005463,…
NY	snp	GO:BP	regulation of signaling	GO:0023051	FALSE	4.02e-05	4.39541	2213	738	140	18328	ENSMLUG00000000264,ENSMLUG00000000449,ENSMLUG00000000477,ENSMLUG00000000571,ENSMLUG00000000659,ENSMLUG00000000718,ENSMLUG00000000763,ENSMLUG00000000833,ENSMLUG00000000836,ENSMLUG00000000912,ENSMLUG00000001325,ENSMLUG00000001345,ENSMLUG00000001422,ENSMLUG00000001777,ENSMLUG00000001919,ENSMLUG00000002275,ENSMLUG00000002464,ENSMLUG00000002562,ENSMLUG00000002590,ENSMLUG00000002665,ENSMLUG00000002928,…
NY	snp	GO:BP	import into cell	GO:0098657	FALSE	9.72e-05	4.01235	547	738	50	18328	ENSMLUG00000000153,ENSMLUG00000000335,ENSMLUG00000002301,ENSMLUG00000002345,ENSMLUG00000002464,ENSMLUG00000003422,ENSMLUG00000003596,ENSMLUG00000003730,ENSMLUG00000003813,ENSMLUG00000003876,ENSMLUG00000004504,ENSMLUG00000004611,ENSMLUG00000004913,ENSMLUG00000005051,ENSMLUG00000005466,ENSMLUG00000005877,ENSMLUG00000006323,ENSMLUG00000006963,ENSMLUG00000007793,ENSMLUG00000008605,ENSMLUG00000008718,…
NY	snp	GO:BP	cell population proliferation	GO:0008283	FALSE	0.000105556	3.97652	1165	738	85	18328	ENSMLUG00000000718,ENSMLUG00000000836,ENSMLUG00000000912,ENSMLUG00000001345,ENSMLUG00000001422,ENSMLUG00000001777,ENSMLUG00000001887,ENSMLUG00000002029,ENSMLUG00000002181,ENSMLUG00000002590,ENSMLUG00000002665,ENSMLUG00000002928,ENSMLUG00000002970,ENSMLUG00000003167,ENSMLUG00000003599,ENSMLUG00000003707,ENSMLUG00000003813,ENSMLUG00000004001,ENSMLUG00000004082,ENSMLUG00000004359,ENSMLUG00000004522,…
NY	snp	GO:BP	macromolecule localization	GO:0033036	FALSE	0.000117894	3.92851	2068	738	131	18328	ENSMLUG00000000111,ENSMLUG00000000571,ENSMLUG00000000592,ENSMLUG00000001827,ENSMLUG00000001887,ENSMLUG00000002181,ENSMLUG00000002345,ENSMLUG00000002464,ENSMLUG00000002562,ENSMLUG00000002837,ENSMLUG00000002928,ENSMLUG00000002937,ENSMLUG00000003133,ENSMLUG00000003191,ENSMLUG00000003501,ENSMLUG00000003520,ENSMLUG00000003533,ENSMLUG00000003688,ENSMLUG00000003730,ENSMLUG00000003813,ENSMLUG00000003879,…
NY	snp	GO:BP	tube morphogenesis	GO:0035239	FALSE	0.000122195	3.91295	551	738	50	18328	ENSMLUG00000000912,ENSMLUG00000001033,ENSMLUG00000001422,ENSMLUG00000001730,ENSMLUG00000002026,ENSMLUG00000002029,ENSMLUG00000002464,ENSMLUG00000002844,ENSMLUG00000002928,ENSMLUG00000002965,ENSMLUG00000003031,ENSMLUG00000003167,ENSMLUG00000004082,ENSMLUG00000004163,ENSMLUG00000004504,ENSMLUG00000005299,ENSMLUG00000005967,ENSMLUG00000006367,ENSMLUG00000006377,ENSMLUG00000006872,ENSMLUG00000007219,…
NY	snp	GO:BP	circulatory system development	GO:0072359	FALSE	0.000166897	3.77755	691	738	58	18328	ENSMLUG00000001033,ENSMLUG00000001296,ENSMLUG00000001422,ENSMLUG00000001730,ENSMLUG00000001997,ENSMLUG00000002026,ENSMLUG00000002029,ENSMLUG00000002464,ENSMLUG00000002844,ENSMLUG00000002928,ENSMLUG00000002965,ENSMLUG00000003031,ENSMLUG00000003167,ENSMLUG00000003652,ENSMLUG00000003707,ENSMLUG00000004082,ENSMLUG00000004163,ENSMLUG00000004504,ENSMLUG00000004725,ENSMLUG00000005051,ENSMLUG00000005967,…
NY	snp	GO:BP	plasma membrane bounded cell projection morphogenesis	GO:0120039	FALSE	0.000183778	3.73571	368	738	38	18328	ENSMLUG00000000411,ENSMLUG00000000763,ENSMLUG00000000833,ENSMLUG00000000988,ENSMLUG00000001345,ENSMLUG00000002181,ENSMLUG00000002345,ENSMLUG00000002562,ENSMLUG00000002742,ENSMLUG00000003167,ENSMLUG00000003626,ENSMLUG00000003648,ENSMLUG00000003688,ENSMLUG00000003952,ENSMLUG00000003982,ENSMLUG00000006323,ENSMLUG00000006435,ENSMLUG00000006606,ENSMLUG00000006775,ENSMLUG00000007052,ENSMLUG00000007095,…
NY	snp	GO:BP	cell morphogenesis	GO:0000902	FALSE	0.000189611	3.72214	592	738	52	18328	ENSMLUG00000000411,ENSMLUG00000000633,ENSMLUG00000000763,ENSMLUG00000000833,ENSMLUG00000000912,ENSMLUG00000000988,ENSMLUG00000001345,ENSMLUG00000002181,ENSMLUG00000002345,ENSMLUG00000002562,ENSMLUG00000002742,ENSMLUG00000003167,ENSMLUG00000003626,ENSMLUG00000003648,ENSMLUG00000003688,ENSMLUG00000003952,ENSMLUG00000003982,ENSMLUG00000005908,ENSMLUG00000005967,ENSMLUG00000006323,ENSMLUG00000006435,…
NY	snp	GO:BP	cell projection morphogenesis	GO:0048858	FALSE	0.000211529	3.67463	370	738	38	18328	ENSMLUG00000000411,ENSMLUG00000000763,ENSMLUG00000000833,ENSMLUG00000000988,ENSMLUG00000001345,ENSMLUG00000002181,ENSMLUG00000002345,ENSMLUG00000002562,ENSMLUG00000002742,ENSMLUG00000003167,ENSMLUG00000003626,ENSMLUG00000003648,ENSMLUG00000003688,ENSMLUG00000003952,ENSMLUG00000003982,ENSMLUG00000006323,ENSMLUG00000006435,ENSMLUG00000006606,ENSMLUG00000006775,ENSMLUG00000007052,ENSMLUG00000007095,…
NY	snp	GO:BP	neuron projection morphogenesis	GO:0048812	FALSE	0.000246122	3.60885	357	738	37	18328	ENSMLUG00000000411,ENSMLUG00000000763,ENSMLUG00000000833,ENSMLUG00000000988,ENSMLUG00000002181,ENSMLUG00000002345,ENSMLUG00000002562,ENSMLUG00000002742,ENSMLUG00000003167,ENSMLUG00000003626,ENSMLUG00000003648,ENSMLUG00000003688,ENSMLUG00000003952,ENSMLUG00000003982,ENSMLUG00000006323,ENSMLUG00000006435,ENSMLUG00000006606,ENSMLUG00000006775,ENSMLUG00000007052,ENSMLUG00000007095,ENSMLUG00000007544,…
NY	snp	GO:BP	neuron differentiation	GO:0030182	FALSE	0.000249174	3.6035	804	738	64	18328	ENSMLUG00000000411,ENSMLUG00000000763,ENSMLUG00000000833,ENSMLUG00000000988,ENSMLUG00000001345,ENSMLUG00000002029,ENSMLUG00000002181,ENSMLUG00000002345,ENSMLUG00000002562,ENSMLUG00000002742,ENSMLUG00000003167,ENSMLUG00000003626,ENSMLUG00000003648,ENSMLUG00000003688,ENSMLUG00000003876,ENSMLUG00000003952,ENSMLUG00000003982,ENSMLUG00000004006,ENSMLUG00000004431,ENSMLUG00000004926,ENSMLUG00000005062,…
NY	snp	GO:BP	tube development	GO:0035295	FALSE	0.000318228	3.49726	687	738	57	18328	ENSMLUG00000000912,ENSMLUG00000001033,ENSMLUG00000001422,ENSMLUG00000001730,ENSMLUG00000002026,ENSMLUG00000002029,ENSMLUG00000002464,ENSMLUG00000002844,ENSMLUG00000002928,ENSMLUG00000002965,ENSMLUG00000003031,ENSMLUG00000003167,ENSMLUG00000003599,ENSMLUG00000003866,ENSMLUG00000003876,ENSMLUG00000004082,ENSMLUG00000004163,ENSMLUG00000004504,ENSMLUG00000005299,ENSMLUG00000005967,ENSMLUG00000006367,…
NY	snp	GO:BP	nitrogen compound transport	GO:0071705	FALSE	0.00039516	3.40323	1239	738	87	18328	ENSMLUG00000000111,ENSMLUG00000000264,ENSMLUG00000000562,ENSMLUG00000001307,ENSMLUG00000002181,ENSMLUG00000002837,ENSMLUG00000002928,ENSMLUG00000003133,ENSMLUG00000003465,ENSMLUG00000003501,ENSMLUG00000003688,ENSMLUG00000003730,ENSMLUG00000003879,ENSMLUG00000003982,ENSMLUG00000004725,ENSMLUG00000004887,ENSMLUG00000004913,ENSMLUG00000005051,ENSMLUG00000005172,ENSMLUG00000005409,ENSMLUG00000005922,…
NY	snp	GO:BP	protein localization	GO:0008104	FALSE	0.000467631	3.3301	1713	738	111	18328	ENSMLUG00000000111,ENSMLUG00000000571,ENSMLUG00000000592,ENSMLUG00000001887,ENSMLUG00000002181,ENSMLUG00000002345,ENSMLUG00000002562,ENSMLUG00000002837,ENSMLUG00000002928,ENSMLUG00000002937,ENSMLUG00000003133,ENSMLUG00000003501,ENSMLUG00000003520,ENSMLUG00000003533,ENSMLUG00000003688,ENSMLUG00000003730,ENSMLUG00000003813,ENSMLUG00000003879,ENSMLUG00000003982,ENSMLUG00000004583,ENSMLUG00000004611,…
NY	snp	GO:BP	positive regulation of biological process	GO:0048518	FALSE	0.000492883	3.30726	4261	738	230	18328	ENSMLUG00000000111,ENSMLUG00000000153,ENSMLUG00000000225,ENSMLUG00000000264,ENSMLUG00000000411,ENSMLUG00000000449,ENSMLUG00000000571,ENSMLUG00000000633,ENSMLUG00000000659,ENSMLUG00000000718,ENSMLUG00000000799,ENSMLUG00000000836,ENSMLUG00000000912,ENSMLUG00000001296,ENSMLUG00000001325,ENSMLUG00000001345,ENSMLUG00000001422,ENSMLUG00000001483,ENSMLUG00000001730,ENSMLUG00000001766,ENSMLUG00000001777,…
NY	snp	GO:BP	cell junction organization	GO:0034330	TRUE	0.000511175	3.29143	462	738	43	18328	ENSMLUG00000000833,ENSMLUG00000001422,ENSMLUG00000002345,ENSMLUG00000002562,ENSMLUG00000002742,ENSMLUG00000003167,ENSMLUG00000003465,ENSMLUG00000003573,ENSMLUG00000003769,ENSMLUG00000003982,ENSMLUG00000004280,ENSMLUG00000004613,ENSMLUG00000005051,ENSMLUG00000005087,ENSMLUG00000005358,ENSMLUG00000005463,ENSMLUG00000005643,ENSMLUG00000005967,ENSMLUG00000006323,ENSMLUG00000006435,ENSMLUG00000007095,…
NY	snp	GO:BP	cellular macromolecule localization	GO:0070727	FALSE	0.000541224	3.26662	1718	738	111	18328	ENSMLUG00000000111,ENSMLUG00000000571,ENSMLUG00000000592,ENSMLUG00000001887,ENSMLUG00000002181,ENSMLUG00000002345,ENSMLUG00000002562,ENSMLUG00000002837,ENSMLUG00000002928,ENSMLUG00000002937,ENSMLUG00000003133,ENSMLUG00000003501,ENSMLUG00000003520,ENSMLUG00000003533,ENSMLUG00000003688,ENSMLUG00000003730,ENSMLUG00000003813,ENSMLUG00000003879,ENSMLUG00000003982,ENSMLUG00000004583,ENSMLUG00000004611,…
NY	snp	GO:BP	regulation of localization	GO:0032879	FALSE	0.000541956	3.26604	1210	738	85	18328	ENSMLUG00000000111,ENSMLUG00000000264,ENSMLUG00000002181,ENSMLUG00000002345,ENSMLUG00000002464,ENSMLUG00000002506,ENSMLUG00000003092,ENSMLUG00000003422,ENSMLUG00000003465,ENSMLUG00000003501,ENSMLUG00000003520,ENSMLUG00000003533,ENSMLUG00000003730,ENSMLUG00000003876,ENSMLUG00000003982,ENSMLUG00000004511,ENSMLUG00000004583,ENSMLUG00000004725,ENSMLUG00000005010,ENSMLUG00000005032,ENSMLUG00000005051,…
NY	snp	GO:BP	transmembrane transport	GO:0055085	FALSE	0.000562407	3.24995	1079	738	78	18328	ENSMLUG00000000264,ENSMLUG00000000562,ENSMLUG00000000912,ENSMLUG00000001020,ENSMLUG00000001139,ENSMLUG00000001307,ENSMLUG00000002952,ENSMLUG00000003092,ENSMLUG00000003102,ENSMLUG00000004511,ENSMLUG00000004719,ENSMLUG00000004887,ENSMLUG00000004913,ENSMLUG00000005032,ENSMLUG00000005045,ENSMLUG00000005051,ENSMLUG00000005053,ENSMLUG00000005172,ENSMLUG00000005409,ENSMLUG00000005643,ENSMLUG00000005788,…
NY	snp	GO:BP	cell surface receptor signaling pathway	GO:0007166	FALSE	0.000578064	3.23802	1922	738	121	18328	ENSMLUG00000000153,ENSMLUG00000000449,ENSMLUG00000000477,ENSMLUG00000000503,ENSMLUG00000000571,ENSMLUG00000000659,ENSMLUG00000000833,ENSMLUG00000001307,ENSMLUG00000001345,ENSMLUG00000001422,ENSMLUG00000001777,ENSMLUG00000001919,ENSMLUG00000002029,ENSMLUG00000002181,ENSMLUG00000002275,ENSMLUG00000002301,ENSMLUG00000002345,ENSMLUG00000002590,ENSMLUG00000002741,ENSMLUG00000002928,ENSMLUG00000002937,…
NY	snp	GO:BP	cell morphogenesis involved in neuron differentiation	GO:0048667	FALSE	0.000628365	3.20179	340	738	35	18328	ENSMLUG00000000411,ENSMLUG00000000833,ENSMLUG00000000988,ENSMLUG00000002181,ENSMLUG00000002345,ENSMLUG00000002562,ENSMLUG00000003167,ENSMLUG00000003626,ENSMLUG00000003648,ENSMLUG00000003982,ENSMLUG00000006323,ENSMLUG00000006435,ENSMLUG00000006606,ENSMLUG00000006775,ENSMLUG00000007052,ENSMLUG00000007095,ENSMLUG00000007544,ENSMLUG00000009809,ENSMLUG00000010762,ENSMLUG00000012444,ENSMLUG00000013034,…
NY	snp	GO:BP	positive regulation of cellular process	GO:0048522	FALSE	0.000703216	3.15291	3988	738	217	18328	ENSMLUG00000000111,ENSMLUG00000000153,ENSMLUG00000000225,ENSMLUG00000000264,ENSMLUG00000000411,ENSMLUG00000000449,ENSMLUG00000000571,ENSMLUG00000000633,ENSMLUG00000000659,ENSMLUG00000000718,ENSMLUG00000000799,ENSMLUG00000000836,ENSMLUG00000000912,ENSMLUG00000001296,ENSMLUG00000001325,ENSMLUG00000001345,ENSMLUG00000001422,ENSMLUG00000001483,ENSMLUG00000001730,ENSMLUG00000001766,ENSMLUG00000001777,…
NY	snp	GO:BP	cell-cell adhesion	GO:0098609	FALSE	0.000841825	3.07478	570	738	49	18328	ENSMLUG00000000153,ENSMLUG00000000503,ENSMLUG00000000633,ENSMLUG00000000833,ENSMLUG00000001777,ENSMLUG00000002029,ENSMLUG00000002562,ENSMLUG00000002590,ENSMLUG00000002970,ENSMLUG00000003282,ENSMLUG00000003402,ENSMLUG00000004256,ENSMLUG00000004359,ENSMLUG00000005087,ENSMLUG00000005967,ENSMLUG00000006303,ENSMLUG00000006606,ENSMLUG00000007052,ENSMLUG00000007095,ENSMLUG00000007102,ENSMLUG00000007826,…
NY	snp	GO:BP	establishment of localization in cell	GO:0051649	FALSE	0.000922454	3.03506	1380	738	93	18328	ENSMLUG00000000058,ENSMLUG00000000111,ENSMLUG00000000571,ENSMLUG00000000592,ENSMLUG00000001033,ENSMLUG00000001663,ENSMLUG00000002181,ENSMLUG00000002301,ENSMLUG00000002464,ENSMLUG00000002837,ENSMLUG00000002928,ENSMLUG00000003133,ENSMLUG00000003465,ENSMLUG00000003652,ENSMLUG00000003688,ENSMLUG00000003730,ENSMLUG00000003813,ENSMLUG00000003876,ENSMLUG00000003879,ENSMLUG00000003880,ENSMLUG00000003982,…
NY	snp	GO:BP	regulation of transport	GO:0051049	FALSE	0.00104112	2.9825	910	738	68	18328	ENSMLUG00000000111,ENSMLUG00000000264,ENSMLUG00000002181,ENSMLUG00000002345,ENSMLUG00000002464,ENSMLUG00000002506,ENSMLUG00000003092,ENSMLUG00000003422,ENSMLUG00000003465,ENSMLUG00000003730,ENSMLUG00000003876,ENSMLUG00000003982,ENSMLUG00000004725,ENSMLUG00000005032,ENSMLUG00000005051,ENSMLUG00000005409,ENSMLUG00000005643,ENSMLUG00000005967,ENSMLUG00000006307,ENSMLUG00000006323,ENSMLUG00000006377,…
NY	snp	GO:BP	tissue development	GO:0009888	FALSE	0.00167091	2.77705	1224	738	84	18328	ENSMLUG00000000225,ENSMLUG00000000633,ENSMLUG00000000799,ENSMLUG00000000853,ENSMLUG00000000912,ENSMLUG00000001422,ENSMLUG00000001663,ENSMLUG00000001730,ENSMLUG00000001777,ENSMLUG00000002029,ENSMLUG00000002928,ENSMLUG00000002945,ENSMLUG00000002970,ENSMLUG00000003031,ENSMLUG00000003465,ENSMLUG00000003876,ENSMLUG00000004163,ENSMLUG00000004430,ENSMLUG00000004583,ENSMLUG00000004725,ENSMLUG00000004952,…
NY	snp	GO:BP	regulation of signal transduction	GO:0009966	FALSE	0.00170799	2.76752	1942	738	120	18328	ENSMLUG00000000264,ENSMLUG00000000449,ENSMLUG00000000477,ENSMLUG00000000571,ENSMLUG00000000659,ENSMLUG00000000718,ENSMLUG00000000833,ENSMLUG00000000836,ENSMLUG00000000912,ENSMLUG00000001325,ENSMLUG00000001345,ENSMLUG00000001422,ENSMLUG00000001777,ENSMLUG00000001919,ENSMLUG00000002275,ENSMLUG00000002590,ENSMLUG00000002665,ENSMLUG00000002928,ENSMLUG00000003088,ENSMLUG00000003167,ENSMLUG00000003405,…
NY	snp	GO:BP	protein transport	GO:0015031	FALSE	0.00222464	2.65274	856	738	64	18328	ENSMLUG00000000111,ENSMLUG00000002181,ENSMLUG00000002837,ENSMLUG00000002928,ENSMLUG00000003133,ENSMLUG00000003501,ENSMLUG00000003688,ENSMLUG00000003730,ENSMLUG00000003879,ENSMLUG00000003982,ENSMLUG00000004725,ENSMLUG00000005051,ENSMLUG00000005409,ENSMLUG00000005967,ENSMLUG00000006307,ENSMLUG00000006323,ENSMLUG00000006872,ENSMLUG00000006935,ENSMLUG00000006982,ENSMLUG00000007070,ENSMLUG00000007539,…
NY	snp	GO:BP	synapse organization	GO:0050808	FALSE	0.00308173	2.51121	272	738	29	18328	ENSMLUG00000000833,ENSMLUG00000002562,ENSMLUG00000002742,ENSMLUG00000003167,ENSMLUG00000003465,ENSMLUG00000003982,ENSMLUG00000004280,ENSMLUG00000005051,ENSMLUG00000005087,ENSMLUG00000005358,ENSMLUG00000005463,ENSMLUG00000005643,ENSMLUG00000005967,ENSMLUG00000006323,ENSMLUG00000006435,ENSMLUG00000007095,ENSMLUG00000007102,ENSMLUG00000009004,ENSMLUG00000009025,ENSMLUG00000010735,ENSMLUG00000011460,…
NY	snp	GO:BP	membrane organization	GO:0061024	TRUE	0.00443581	2.35303	518	738	44	18328	ENSMLUG00000001827,ENSMLUG00000002029,ENSMLUG00000002464,ENSMLUG00000002562,ENSMLUG00000003191,ENSMLUG00000003730,ENSMLUG00000003769,ENSMLUG00000003982,ENSMLUG00000004611,ENSMLUG00000005124,ENSMLUG00000006568,ENSMLUG00000006935,ENSMLUG00000006963,ENSMLUG00000006982,ENSMLUG00000007070,ENSMLUG00000007095,ENSMLUG00000007530,ENSMLUG00000007793,ENSMLUG00000008419,ENSMLUG00000009025,ENSMLUG00000009340,…
NY	snp	GO:BP	plasma membrane bounded cell projection assembly	GO:0120031	FALSE	0.00492709	2.30741	420	738	38	18328	ENSMLUG00000000571,ENSMLUG00000000590,ENSMLUG00000001345,ENSMLUG00000002181,ENSMLUG00000002742,ENSMLUG00000003031,ENSMLUG00000003652,ENSMLUG00000003880,ENSMLUG00000004447,ENSMLUG00000004921,ENSMLUG00000005062,ENSMLUG00000005922,ENSMLUG00000006860,ENSMLUG00000006982,ENSMLUG00000007538,ENSMLUG00000007728,ENSMLUG00000009025,ENSMLUG00000009072,ENSMLUG00000009231,ENSMLUG00000009809,ENSMLUG00000009949,…
NY	snp	GO:BP	metal ion transport	GO:0030001	TRUE	0.00584608	2.23314	610	738	49	18328	ENSMLUG00000000264,ENSMLUG00000000601,ENSMLUG00000000912,ENSMLUG00000001020,ENSMLUG00000002952,ENSMLUG00000003092,ENSMLUG00000003102,ENSMLUG00000003465,ENSMLUG00000004511,ENSMLUG00000005032,ENSMLUG00000005051,ENSMLUG00000005332,ENSMLUG00000005643,ENSMLUG00000005788,ENSMLUG00000005857,ENSMLUG00000005877,ENSMLUG00000006323,ENSMLUG00000006377,ENSMLUG00000006872,ENSMLUG00000006981,ENSMLUG00000007368,…
NY	snp	GO:BP	cell motility	GO:0048870	TRUE	0.00591927	2.22773	1147	738	78	18328	ENSMLUG00000000153,ENSMLUG00000000449,ENSMLUG00000000590,ENSMLUG00000001345,ENSMLUG00000001422,ENSMLUG00000001777,ENSMLUG00000002020,ENSMLUG00000002026,ENSMLUG00000002181,ENSMLUG00000002590,ENSMLUG00000002665,ENSMLUG00000002741,ENSMLUG00000002742,ENSMLUG00000003167,ENSMLUG00000003282,ENSMLUG00000003599,ENSMLUG00000003626,ENSMLUG00000003652,ENSMLUG00000003688,ENSMLUG00000004082,ENSMLUG00000004583,…
NY	snp	GO:BP	actin filament-based process	GO:0030029	TRUE	0.00598512	2.22293	524	738	44	18328	ENSMLUG00000000058,ENSMLUG00000000411,ENSMLUG00000001128,ENSMLUG00000001339,ENSMLUG00000001345,ENSMLUG00000002026,ENSMLUG00000002345,ENSMLUG00000003133,ENSMLUG00000003573,ENSMLUG00000003730,ENSMLUG00000003769,ENSMLUG00000004447,ENSMLUG00000004611,ENSMLUG00000005051,ENSMLUG00000005124,ENSMLUG00000005643,ENSMLUG00000006048,ENSMLUG00000006377,ENSMLUG00000006561,ENSMLUG00000007530,ENSMLUG00000007544,…
NY	snp	GO:BP	cell projection assembly	GO:0030031	FALSE	0.00651709	2.18595	425	738	38	18328	ENSMLUG00000000571,ENSMLUG00000000590,ENSMLUG00000001345,ENSMLUG00000002181,ENSMLUG00000002742,ENSMLUG00000003031,ENSMLUG00000003652,ENSMLUG00000003880,ENSMLUG00000004447,ENSMLUG00000004921,ENSMLUG00000005062,ENSMLUG00000005922,ENSMLUG00000006860,ENSMLUG00000006982,ENSMLUG00000007538,ENSMLUG00000007728,ENSMLUG00000009025,ENSMLUG00000009072,ENSMLUG00000009231,ENSMLUG00000009809,ENSMLUG00000009949,…
NY	snp	GO:BP	microtubule-based movement	GO:0007018	TRUE	0.00741678	2.12978	315	738	31	18328	ENSMLUG00000000590,ENSMLUG00000000592,ENSMLUG00000002181,ENSMLUG00000002654,ENSMLUG00000003031,ENSMLUG00000003216,ENSMLUG00000003652,ENSMLUG00000003688,ENSMLUG00000003880,ENSMLUG00000006051,ENSMLUG00000006860,ENSMLUG00000007538,ENSMLUG00000007728,ENSMLUG00000009044,ENSMLUG00000009072,ENSMLUG00000010095,ENSMLUG00000010744,ENSMLUG00000011073,ENSMLUG00000011508,ENSMLUG00000011854,ENSMLUG00000012673,…
NY	snp	GO:BP	axonogenesis	GO:0007409	FALSE	0.0113616	1.94456	260	738	27	18328	ENSMLUG00000000411,ENSMLUG00000000988,ENSMLUG00000002181,ENSMLUG00000002345,ENSMLUG00000003167,ENSMLUG00000003626,ENSMLUG00000003648,ENSMLUG00000003982,ENSMLUG00000006435,ENSMLUG00000006606,ENSMLUG00000006775,ENSMLUG00000007052,ENSMLUG00000007095,ENSMLUG00000007544,ENSMLUG00000009809,ENSMLUG00000010762,ENSMLUG00000012444,ENSMLUG00000013034,ENSMLUG00000013071,ENSMLUG00000013311,ENSMLUG00000014852,…
NY	snp	GO:BP	regulation of response to stimulus	GO:0048583	FALSE	0.0116533	1.93355	2657	738	150	18328	ENSMLUG00000000153,ENSMLUG00000000264,ENSMLUG00000000449,ENSMLUG00000000477,ENSMLUG00000000571,ENSMLUG00000000659,ENSMLUG00000000718,ENSMLUG00000000833,ENSMLUG00000000836,ENSMLUG00000000912,ENSMLUG00000001325,ENSMLUG00000001345,ENSMLUG00000001422,ENSMLUG00000001777,ENSMLUG00000001919,ENSMLUG00000002275,ENSMLUG00000002301,ENSMLUG00000002590,ENSMLUG00000002665,ENSMLUG00000002928,ENSMLUG00000002937,…
NY	snp	GO:BP	axoneme assembly	GO:0035082	FALSE	0.0118685	1.9256	74	738	13	18328	ENSMLUG00000000590,ENSMLUG00000003031,ENSMLUG00000003652,ENSMLUG00000006860,ENSMLUG00000007538,ENSMLUG00000009072,ENSMLUG00000009231,ENSMLUG00000010744,ENSMLUG00000011854,ENSMLUG00000012101,ENSMLUG00000012673,ENSMLUG00000016168,ENSMLUG00000016806
NY	snp	GO:BP	cilium organization	GO:0044782	FALSE	0.0168537	1.77331	328	738	31	18328	ENSMLUG00000000571,ENSMLUG00000000590,ENSMLUG00000003031,ENSMLUG00000003652,ENSMLUG00000003880,ENSMLUG00000005062,ENSMLUG00000005922,ENSMLUG00000006860,ENSMLUG00000006982,ENSMLUG00000007538,ENSMLUG00000007728,ENSMLUG00000008228,ENSMLUG00000009025,ENSMLUG00000009072,ENSMLUG00000009231,ENSMLUG00000009949,ENSMLUG00000010095,ENSMLUG00000010744,ENSMLUG00000011073,ENSMLUG00000011508,ENSMLUG00000011854,…
NY	snp	GO:BP	plasma membrane organization	GO:0007009	FALSE	0.01747	1.75771	112	738	16	18328	ENSMLUG00000002029,ENSMLUG00000003191,ENSMLUG00000003769,ENSMLUG00000003982,ENSMLUG00000004611,ENSMLUG00000005124,ENSMLUG00000007530,ENSMLUG00000008419,ENSMLUG00000009025,ENSMLUG00000010270,ENSMLUG00000010944,ENSMLUG00000011942,ENSMLUG00000012806,ENSMLUG00000013344,ENSMLUG00000017195,ENSMLUG00000022258
NY	snp	GO:BP	regulation of cell population proliferation	GO:0042127	FALSE	0.0182204	1.73944	970	738	67	18328	ENSMLUG00000000718,ENSMLUG00000000836,ENSMLUG00000000912,ENSMLUG00000001422,ENSMLUG00000001777,ENSMLUG00000001887,ENSMLUG00000002590,ENSMLUG00000002665,ENSMLUG00000002928,ENSMLUG00000002970,ENSMLUG00000003167,ENSMLUG00000003599,ENSMLUG00000003707,ENSMLUG00000003813,ENSMLUG00000004001,ENSMLUG00000004359,ENSMLUG00000004952,ENSMLUG00000005743,ENSMLUG00000005967,ENSMLUG00000006303,ENSMLUG00000006838,…
NY	snp	GO:BP	endomembrane system organization	GO:0010256	FALSE	0.0184025	1.73512	411	738	36	18328	ENSMLUG00000001663,ENSMLUG00000002029,ENSMLUG00000003191,ENSMLUG00000003216,ENSMLUG00000003730,ENSMLUG00000003769,ENSMLUG00000003880,ENSMLUG00000003982,ENSMLUG00000004611,ENSMLUG00000004996,ENSMLUG00000005124,ENSMLUG00000006568,ENSMLUG00000006817,ENSMLUG00000006982,ENSMLUG00000007070,ENSMLUG00000007308,ENSMLUG00000007530,ENSMLUG00000007539,ENSMLUG00000008419,ENSMLUG00000008605,ENSMLUG00000009025,…
NY	snp	GO:BP	establishment of protein localization	GO:0045184	FALSE	0.0189328	1.72278	1048	738	71	18328	ENSMLUG00000000111,ENSMLUG00000002181,ENSMLUG00000002562,ENSMLUG00000002837,ENSMLUG00000002928,ENSMLUG00000003133,ENSMLUG00000003501,ENSMLUG00000003688,ENSMLUG00000003730,ENSMLUG00000003879,ENSMLUG00000003982,ENSMLUG00000004725,ENSMLUG00000005051,ENSMLUG00000005409,ENSMLUG00000005822,ENSMLUG00000005967,ENSMLUG00000006307,ENSMLUG00000006323,ENSMLUG00000006377,ENSMLUG00000006872,ENSMLUG00000006935,…
NY	snp	GO:BP	phospholipase C-activating serotonin receptor signaling pathway	GO:0007208	TRUE	0.0210399	1.67696	5	738	4	18328	ENSMLUG00000000264,ENSMLUG00000003741,ENSMLUG00000006981,ENSMLUG00000007661
NY	snp	GO:BP	cilium assembly	GO:0060271	FALSE	0.0211219	1.67527	300	738	29	18328	ENSMLUG00000000571,ENSMLUG00000000590,ENSMLUG00000003031,ENSMLUG00000003652,ENSMLUG00000003880,ENSMLUG00000005062,ENSMLUG00000005922,ENSMLUG00000006860,ENSMLUG00000006982,ENSMLUG00000007538,ENSMLUG00000007728,ENSMLUG00000009025,ENSMLUG00000009072,ENSMLUG00000009231,ENSMLUG00000009949,ENSMLUG00000010095,ENSMLUG00000010744,ENSMLUG00000011073,ENSMLUG00000011508,ENSMLUG00000011854,ENSMLUG00000012101,…
NY	snp	GO:BP	enzyme-linked receptor protein signaling pathway	GO:0007167	FALSE	0.0214506	1.66856	658	738	50	18328	ENSMLUG00000000477,ENSMLUG00000001345,ENSMLUG00000001422,ENSMLUG00000002029,ENSMLUG00000002181,ENSMLUG00000002345,ENSMLUG00000003167,ENSMLUG00000003599,ENSMLUG00000003688,ENSMLUG00000004430,ENSMLUG00000004583,ENSMLUG00000005062,ENSMLUG00000005466,ENSMLUG00000005869,ENSMLUG00000005967,ENSMLUG00000006872,ENSMLUG00000007544,ENSMLUG00000007709,ENSMLUG00000008394,ENSMLUG00000008419,ENSMLUG00000008897,…
NY	snp	GO:BP	endocytosis	GO:0006897	FALSE	0.022341	1.6509	398	738	35	18328	ENSMLUG00000000153,ENSMLUG00000000335,ENSMLUG00000002301,ENSMLUG00000002345,ENSMLUG00000002464,ENSMLUG00000003422,ENSMLUG00000003596,ENSMLUG00000003813,ENSMLUG00000003876,ENSMLUG00000004504,ENSMLUG00000004611,ENSMLUG00000005466,ENSMLUG00000006323,ENSMLUG00000006963,ENSMLUG00000007793,ENSMLUG00000008605,ENSMLUG00000009142,ENSMLUG00000010157,ENSMLUG00000010433,ENSMLUG00000010646,ENSMLUG00000010818,…
NY	snp	GO:BP	response to stimulus	GO:0050896	FALSE	0.0244127	1.61238	6570	738	319	18328	ENSMLUG00000000111,ENSMLUG00000000153,ENSMLUG00000000264,ENSMLUG00000000335,ENSMLUG00000000449,ENSMLUG00000000477,ENSMLUG00000000503,ENSMLUG00000000571,ENSMLUG00000000633,ENSMLUG00000000659,ENSMLUG00000000718,ENSMLUG00000000833,ENSMLUG00000000836,ENSMLUG00000000912,ENSMLUG00000001033,ENSMLUG00000001296,ENSMLUG00000001307,ENSMLUG00000001317,ENSMLUG00000001325,ENSMLUG00000001345,ENSMLUG00000001417,…
NY	snp	GO:BP	cytoskeleton organization	GO:0007010	TRUE	0.0252538	1.59767	1096	738	73	18328	ENSMLUG00000000058,ENSMLUG00000000411,ENSMLUG00000000571,ENSMLUG00000000590,ENSMLUG00000001128,ENSMLUG00000001339,ENSMLUG00000001345,ENSMLUG00000002026,ENSMLUG00000002181,ENSMLUG00000002345,ENSMLUG00000002742,ENSMLUG00000003031,ENSMLUG00000003133,ENSMLUG00000003573,ENSMLUG00000003652,ENSMLUG00000003730,ENSMLUG00000003769,ENSMLUG00000003880,ENSMLUG00000003943,ENSMLUG00000004431,ENSMLUG00000004447,…
NY	snp	GO:BP	regulation of multicellular organismal process	GO:0051239	FALSE	0.0262846	1.5803	1721	738	104	18328	ENSMLUG00000000153,ENSMLUG00000000264,ENSMLUG00000000411,ENSMLUG00000000571,ENSMLUG00000000799,ENSMLUG00000000836,ENSMLUG00000000912,ENSMLUG00000001033,ENSMLUG00000001422,ENSMLUG00000001777,ENSMLUG00000002029,ENSMLUG00000002464,ENSMLUG00000002562,ENSMLUG00000002590,ENSMLUG00000002844,ENSMLUG00000002928,ENSMLUG00000002970,ENSMLUG00000003133,ENSMLUG00000003167,ENSMLUG00000003422,ENSMLUG00000003599,…
NY	snp	GO:BP	cellular response to chemical stimulus	GO:0070887	FALSE	0.0266075	1.575	1295	738	83	18328	ENSMLUG00000000153,ENSMLUG00000000718,ENSMLUG00000000912,ENSMLUG00000001345,ENSMLUG00000002181,ENSMLUG00000002345,ENSMLUG00000002562,ENSMLUG00000002590,ENSMLUG00000003599,ENSMLUG00000003688,ENSMLUG00000003730,ENSMLUG00000003741,ENSMLUG00000004006,ENSMLUG00000004359,ENSMLUG00000004504,ENSMLUG00000004725,ENSMLUG00000005021,ENSMLUG00000005466,ENSMLUG00000005686,ENSMLUG00000005967,ENSMLUG00000006323,…
NY	snp	GO:BP	positive regulation of multicellular organismal process	GO:0051240	FALSE	0.0303143	1.51835	928	738	64	18328	ENSMLUG00000000153,ENSMLUG00000000411,ENSMLUG00000000571,ENSMLUG00000000799,ENSMLUG00000000836,ENSMLUG00000000912,ENSMLUG00000001422,ENSMLUG00000001777,ENSMLUG00000002464,ENSMLUG00000002590,ENSMLUG00000002970,ENSMLUG00000003133,ENSMLUG00000003167,ENSMLUG00000003599,ENSMLUG00000003707,ENSMLUG00000003795,ENSMLUG00000004359,ENSMLUG00000005967,ENSMLUG00000006303,ENSMLUG00000006367,ENSMLUG00000006377,…
NY	snp	GO:BP	axon development	GO:0061564	FALSE	0.0303379	1.51801	290	738	28	18328	ENSMLUG00000000411,ENSMLUG00000000988,ENSMLUG00000002181,ENSMLUG00000002345,ENSMLUG00000003167,ENSMLUG00000003626,ENSMLUG00000003648,ENSMLUG00000003982,ENSMLUG00000006435,ENSMLUG00000006606,ENSMLUG00000006775,ENSMLUG00000007052,ENSMLUG00000007095,ENSMLUG00000007544,ENSMLUG00000009809,ENSMLUG00000009922,ENSMLUG00000010762,ENSMLUG00000012444,ENSMLUG00000013034,ENSMLUG00000013071,ENSMLUG00000013311,…
NY	snp	GO:BP	anatomical structure formation involved in morphogenesis	GO:0048646	FALSE	0.0345798	1.46118	725	738	53	18328	ENSMLUG00000001033,ENSMLUG00000001339,ENSMLUG00000001422,ENSMLUG00000001663,ENSMLUG00000001730,ENSMLUG00000002020,ENSMLUG00000002026,ENSMLUG00000002464,ENSMLUG00000002844,ENSMLUG00000002928,ENSMLUG00000003167,ENSMLUG00000004082,ENSMLUG00000004163,ENSMLUG00000005299,ENSMLUG00000005358,ENSMLUG00000005967,ENSMLUG00000006303,ENSMLUG00000006367,ENSMLUG00000006872,ENSMLUG00000008419,ENSMLUG00000009231,…
NY	snp	GO:BP	cell-cell signaling	GO:0007267	FALSE	0.0349513	1.45654	652	738	49	18328	ENSMLUG00000000264,ENSMLUG00000000763,ENSMLUG00000002562,ENSMLUG00000003167,ENSMLUG00000003465,ENSMLUG00000003688,ENSMLUG00000003730,ENSMLUG00000003982,ENSMLUG00000004887,ENSMLUG00000005010,ENSMLUG00000005051,ENSMLUG00000005877,ENSMLUG00000005922,ENSMLUG00000006307,ENSMLUG00000006377,ENSMLUG00000006872,ENSMLUG00000007407,ENSMLUG00000007544,ENSMLUG00000008425,ENSMLUG00000009453,ENSMLUG00000010157,…
NY	snp	GO:BP	negative regulation of signal transduction	GO:0009968	FALSE	0.0360097	1.44358	876	738	61	18328	ENSMLUG00000000477,ENSMLUG00000000571,ENSMLUG00000000659,ENSMLUG00000000718,ENSMLUG00000000836,ENSMLUG00000001325,ENSMLUG00000001345,ENSMLUG00000001919,ENSMLUG00000002275,ENSMLUG00000002590,ENSMLUG00000002928,ENSMLUG00000003088,ENSMLUG00000003167,ENSMLUG00000003405,ENSMLUG00000003492,ENSMLUG00000003730,ENSMLUG00000003880,ENSMLUG00000004583,ENSMLUG00000005062,ENSMLUG00000005087,ENSMLUG00000005299,…
NY	snp	GO:BP	regulation of cell adhesion	GO:0030155	FALSE	0.0367335	1.43494	493	738	40	18328	ENSMLUG00000000153,ENSMLUG00000000633,ENSMLUG00000001345,ENSMLUG00000001422,ENSMLUG00000001777,ENSMLUG00000002345,ENSMLUG00000002590,ENSMLUG00000002970,ENSMLUG00000003167,ENSMLUG00000003573,ENSMLUG00000003707,ENSMLUG00000004359,ENSMLUG00000005062,ENSMLUG00000005967,ENSMLUG00000006303,ENSMLUG00000006435,ENSMLUG00000006775,ENSMLUG00000007544,ENSMLUG00000007728,ENSMLUG00000008159,ENSMLUG00000009057,…
NY	snp	GO:BP	negative regulation of signaling	GO:0023057	FALSE	0.0466946	1.33073	922	738	63	18328	ENSMLUG00000000477,ENSMLUG00000000571,ENSMLUG00000000659,ENSMLUG00000000718,ENSMLUG00000000836,ENSMLUG00000001325,ENSMLUG00000001345,ENSMLUG00000001919,ENSMLUG00000002275,ENSMLUG00000002590,ENSMLUG00000002928,ENSMLUG00000003088,ENSMLUG00000003167,ENSMLUG00000003405,ENSMLUG00000003492,ENSMLUG00000003730,ENSMLUG00000003880,ENSMLUG00000004504,ENSMLUG00000004583,ENSMLUG00000005062,ENSMLUG00000005087,…
NY	snp	GO:CC	membrane	GO:0016020	TRUE	1.56e-18	17.8072	7010	786	408	19545	ENSMLUG00000000039,ENSMLUG00000000058,ENSMLUG00000000074,ENSMLUG00000000111,ENSMLUG00000000221,ENSMLUG00000000264,ENSMLUG00000000335,ENSMLUG00000000411,ENSMLUG00000000449,ENSMLUG00000000477,ENSMLUG00000000503,ENSMLUG00000000592,ENSMLUG00000000601,ENSMLUG00000000633,ENSMLUG00000000704,ENSMLUG00000000751,ENSMLUG00000000853,ENSMLUG00000000881,ENSMLUG00000000907,ENSMLUG00000000932,ENSMLUG00000001020,…
NY	snp	GO:CC	cell projection	GO:0042995	FALSE	5.78e-17	16.2384	1397	786	129	19545	ENSMLUG00000000058,ENSMLUG00000000264,ENSMLUG00000000411,ENSMLUG00000000503,ENSMLUG00000000590,ENSMLUG00000000592,ENSMLUG00000000633,ENSMLUG00000001345,ENSMLUG00000001777,ENSMLUG00000002181,ENSMLUG00000002345,ENSMLUG00000002562,ENSMLUG00000002665,ENSMLUG00000002742,ENSMLUG00000002914,ENSMLUG00000003031,ENSMLUG00000003133,ENSMLUG00000003167,ENSMLUG00000003216,ENSMLUG00000003492,ENSMLUG00000003652,…
NY	snp	GO:CC	plasma membrane bounded cell projection	GO:0120025	FALSE	3.05e-15	14.516	1347	786	122	19545	ENSMLUG00000000058,ENSMLUG00000000264,ENSMLUG00000000411,ENSMLUG00000000503,ENSMLUG00000000590,ENSMLUG00000000592,ENSMLUG00000001345,ENSMLUG00000001777,ENSMLUG00000002181,ENSMLUG00000002345,ENSMLUG00000002562,ENSMLUG00000002665,ENSMLUG00000002742,ENSMLUG00000002914,ENSMLUG00000003031,ENSMLUG00000003133,ENSMLUG00000003167,ENSMLUG00000003216,ENSMLUG00000003492,ENSMLUG00000003652,ENSMLUG00000003688,…
NY	snp	GO:CC	cytoplasm	GO:0005737	FALSE	4.43e-14	13.354	9064	786	477	19545	ENSMLUG00000000036,ENSMLUG00000000039,ENSMLUG00000000058,ENSMLUG00000000080,ENSMLUG00000000111,ENSMLUG00000000153,ENSMLUG00000000161,ENSMLUG00000000162,ENSMLUG00000000225,ENSMLUG00000000335,ENSMLUG00000000411,ENSMLUG00000000416,ENSMLUG00000000449,ENSMLUG00000000592,ENSMLUG00000000633,ENSMLUG00000000659,ENSMLUG00000000704,ENSMLUG00000000751,ENSMLUG00000000853,ENSMLUG00000000907,ENSMLUG00000000912,…
NY	snp	GO:CC	cell periphery	GO:0071944	FALSE	2.91e-12	11.5368	4282	786	264	19545	ENSMLUG00000000058,ENSMLUG00000000111,ENSMLUG00000000264,ENSMLUG00000000335,ENSMLUG00000000477,ENSMLUG00000000503,ENSMLUG00000000592,ENSMLUG00000000601,ENSMLUG00000000633,ENSMLUG00000000704,ENSMLUG00000000881,ENSMLUG00000000932,ENSMLUG00000001339,ENSMLUG00000001345,ENSMLUG00000001359,ENSMLUG00000001383,ENSMLUG00000001422,ENSMLUG00000001585,ENSMLUG00000001777,ENSMLUG00000001995,ENSMLUG00000001997,…
NY	snp	GO:CC	plasma membrane	GO:0005886	FALSE	4.53e-12	11.3435	3914	786	246	19545	ENSMLUG00000000058,ENSMLUG00000000111,ENSMLUG00000000264,ENSMLUG00000000335,ENSMLUG00000000477,ENSMLUG00000000503,ENSMLUG00000000592,ENSMLUG00000000601,ENSMLUG00000000633,ENSMLUG00000000704,ENSMLUG00000000881,ENSMLUG00000000932,ENSMLUG00000001339,ENSMLUG00000001345,ENSMLUG00000001359,ENSMLUG00000001383,ENSMLUG00000001422,ENSMLUG00000001777,ENSMLUG00000001995,ENSMLUG00000002020,ENSMLUG00000002026,…
NY	snp	GO:CC	cell junction	GO:0030054	FALSE	1.33e-11	10.8748	1365	786	114	19545	ENSMLUG00000000153,ENSMLUG00000000264,ENSMLUG00000000411,ENSMLUG00000000503,ENSMLUG00000000633,ENSMLUG00000000763,ENSMLUG00000002026,ENSMLUG00000002181,ENSMLUG00000002506,ENSMLUG00000002562,ENSMLUG00000002665,ENSMLUG00000002742,ENSMLUG00000003137,ENSMLUG00000003167,ENSMLUG00000003191,ENSMLUG00000003402,ENSMLUG00000003465,ENSMLUG00000003876,ENSMLUG00000003880,ENSMLUG00000003982,ENSMLUG00000004280,…
NY	snp	GO:CC	neuron projection	GO:0043005	FALSE	6.18e-09	8.20889	705	786	68	19545	ENSMLUG00000000264,ENSMLUG00000000411,ENSMLUG00000000503,ENSMLUG00000000592,ENSMLUG00000002181,ENSMLUG00000002345,ENSMLUG00000002562,ENSMLUG00000002665,ENSMLUG00000002742,ENSMLUG00000002914,ENSMLUG00000003167,ENSMLUG00000003492,ENSMLUG00000003730,ENSMLUG00000003880,ENSMLUG00000003982,ENSMLUG00000004006,ENSMLUG00000004431,ENSMLUG00000004926,ENSMLUG00000005358,ENSMLUG00000006051,ENSMLUG00000006606,…
NY	snp	GO:CC	synapse	GO:0045202	FALSE	1.66e-08	7.77991	902	786	79	19545	ENSMLUG00000000264,ENSMLUG00000000411,ENSMLUG00000000503,ENSMLUG00000000763,ENSMLUG00000002181,ENSMLUG00000002506,ENSMLUG00000002562,ENSMLUG00000002665,ENSMLUG00000002742,ENSMLUG00000003137,ENSMLUG00000003167,ENSMLUG00000003191,ENSMLUG00000003465,ENSMLUG00000003876,ENSMLUG00000003880,ENSMLUG00000003982,ENSMLUG00000004280,ENSMLUG00000004583,ENSMLUG00000004613,ENSMLUG00000005010,ENSMLUG00000005051,…
NY	snp	GO:CC	cytoskeleton	GO:0005856	TRUE	1.18e-07	6.92824	1706	786	121	19545	ENSMLUG00000000025,ENSMLUG00000000058,ENSMLUG00000000162,ENSMLUG00000000225,ENSMLUG00000000411,ENSMLUG00000000571,ENSMLUG00000000592,ENSMLUG00000001128,ENSMLUG00000002181,ENSMLUG00000002240,ENSMLUG00000002345,ENSMLUG00000002562,ENSMLUG00000002631,ENSMLUG00000002654,ENSMLUG00000002928,ENSMLUG00000003031,ENSMLUG00000003133,ENSMLUG00000003216,ENSMLUG00000003652,ENSMLUG00000003769,ENSMLUG00000003797,…
NY	snp	GO:CC	endomembrane system	GO:0012505	FALSE	3.2e-06	5.49494	2925	786	176	19545	ENSMLUG00000000039,ENSMLUG00000000058,ENSMLUG00000000074,ENSMLUG00000000111,ENSMLUG00000000225,ENSMLUG00000000449,ENSMLUG00000000751,ENSMLUG00000000907,ENSMLUG00000000932,ENSMLUG00000001139,ENSMLUG00000001523,ENSMLUG00000001663,ENSMLUG00000001748,ENSMLUG00000001766,ENSMLUG00000001919,ENSMLUG00000002170,ENSMLUG00000002181,ENSMLUG00000002345,ENSMLUG00000002464,ENSMLUG00000002506,ENSMLUG00000002562,…
NY	snp	GO:CC	cytosol	GO:0005829	FALSE	3.61e-06	5.44224	2972	786	178	19545	ENSMLUG00000000080,ENSMLUG00000000162,ENSMLUG00000000225,ENSMLUG00000000335,ENSMLUG00000000411,ENSMLUG00000000416,ENSMLUG00000000704,ENSMLUG00000000912,ENSMLUG00000000962,ENSMLUG00000001339,ENSMLUG00000001359,ENSMLUG00000001383,ENSMLUG00000001521,ENSMLUG00000001644,ENSMLUG00000001737,ENSMLUG00000001773,ENSMLUG00000001919,ENSMLUG00000001995,ENSMLUG00000002020,ENSMLUG00000002301,ENSMLUG00000002345,…
NY	snp	GO:CC	plasma membrane region	GO:0098590	FALSE	6.29e-06	5.20141	711	786	61	19545	ENSMLUG00000000503,ENSMLUG00000000881,ENSMLUG00000001345,ENSMLUG00000002562,ENSMLUG00000002742,ENSMLUG00000003137,ENSMLUG00000003167,ENSMLUG00000004504,ENSMLUG00000004611,ENSMLUG00000004887,ENSMLUG00000004913,ENSMLUG00000005643,ENSMLUG00000005743,ENSMLUG00000005922,ENSMLUG00000006048,ENSMLUG00000006877,ENSMLUG00000006982,ENSMLUG00000007095,ENSMLUG00000007185,ENSMLUG00000007407,ENSMLUG00000007921,…
NY	snp	GO:CC	vesicle	GO:0031982	FALSE	9.43e-06	5.02563	1371	786	97	19545	ENSMLUG00000000058,ENSMLUG00000000111,ENSMLUG00000000907,ENSMLUG00000001663,ENSMLUG00000001748,ENSMLUG00000001962,ENSMLUG00000002026,ENSMLUG00000002170,ENSMLUG00000002181,ENSMLUG00000002345,ENSMLUG00000002464,ENSMLUG00000002506,ENSMLUG00000002562,ENSMLUG00000002737,ENSMLUG00000002742,ENSMLUG00000002914,ENSMLUG00000003282,ENSMLUG00000003688,ENSMLUG00000003730,ENSMLUG00000003880,ENSMLUG00000003982,…
NY	snp	GO:CC	intracellular vesicle	GO:0097708	FALSE	1.76e-05	4.75406	1256	786	90	19545	ENSMLUG00000000058,ENSMLUG00000000111,ENSMLUG00000001663,ENSMLUG00000001748,ENSMLUG00000002026,ENSMLUG00000002170,ENSMLUG00000002181,ENSMLUG00000002345,ENSMLUG00000002464,ENSMLUG00000002506,ENSMLUG00000002562,ENSMLUG00000002737,ENSMLUG00000002742,ENSMLUG00000002914,ENSMLUG00000003282,ENSMLUG00000003688,ENSMLUG00000003730,ENSMLUG00000003880,ENSMLUG00000003982,ENSMLUG00000004504,ENSMLUG00000004611,…
NY	snp	GO:CC	cytoplasmic vesicle	GO:0031410	FALSE	2.8e-05	4.55213	1250	786	89	19545	ENSMLUG00000000058,ENSMLUG00000000111,ENSMLUG00000001663,ENSMLUG00000001748,ENSMLUG00000002026,ENSMLUG00000002170,ENSMLUG00000002181,ENSMLUG00000002345,ENSMLUG00000002464,ENSMLUG00000002506,ENSMLUG00000002562,ENSMLUG00000002737,ENSMLUG00000002742,ENSMLUG00000002914,ENSMLUG00000003282,ENSMLUG00000003688,ENSMLUG00000003730,ENSMLUG00000003880,ENSMLUG00000003982,ENSMLUG00000004504,ENSMLUG00000004611,…
NY	snp	GO:CC	somatodendritic compartment	GO:0036477	FALSE	8.83e-05	4.05393	367	786	37	19545	ENSMLUG00000000264,ENSMLUG00000000592,ENSMLUG00000000833,ENSMLUG00000002071,ENSMLUG00000002181,ENSMLUG00000002345,ENSMLUG00000002562,ENSMLUG00000002665,ENSMLUG00000002742,ENSMLUG00000003167,ENSMLUG00000003880,ENSMLUG00000004006,ENSMLUG00000004504,ENSMLUG00000004926,ENSMLUG00000005358,ENSMLUG00000006877,ENSMLUG00000006982,ENSMLUG00000007407,ENSMLUG00000009004,ENSMLUG00000009025,ENSMLUG00000009201,…
NY	snp	GO:CC	postsynapse	GO:0098794	FALSE	0.000166188	3.7794	361	786	36	19545	ENSMLUG00000000411,ENSMLUG00000002562,ENSMLUG00000002665,ENSMLUG00000002742,ENSMLUG00000003137,ENSMLUG00000003167,ENSMLUG00000003876,ENSMLUG00000003880,ENSMLUG00000003982,ENSMLUG00000004613,ENSMLUG00000005643,ENSMLUG00000006877,ENSMLUG00000006981,ENSMLUG00000006982,ENSMLUG00000007095,ENSMLUG00000007407,ENSMLUG00000008419,ENSMLUG00000008425,ENSMLUG00000009004,ENSMLUG00000009025,ENSMLUG00000009699,…
NY	snp	GO:CC	dendrite	GO:0030425	FALSE	0.000179316	3.74638	272	786	30	19545	ENSMLUG00000000264,ENSMLUG00000000592,ENSMLUG00000002345,ENSMLUG00000002562,ENSMLUG00000002665,ENSMLUG00000002742,ENSMLUG00000003167,ENSMLUG00000003880,ENSMLUG00000004006,ENSMLUG00000004926,ENSMLUG00000005358,ENSMLUG00000006877,ENSMLUG00000006982,ENSMLUG00000007407,ENSMLUG00000009004,ENSMLUG00000009025,ENSMLUG00000009201,ENSMLUG00000009453,ENSMLUG00000009699,ENSMLUG00000010826,ENSMLUG00000012730,…
NY	snp	GO:CC	dendritic tree	GO:0097447	FALSE	0.000179316	3.74638	272	786	30	19545	ENSMLUG00000000264,ENSMLUG00000000592,ENSMLUG00000002345,ENSMLUG00000002562,ENSMLUG00000002665,ENSMLUG00000002742,ENSMLUG00000003167,ENSMLUG00000003880,ENSMLUG00000004006,ENSMLUG00000004926,ENSMLUG00000005358,ENSMLUG00000006877,ENSMLUG00000006982,ENSMLUG00000007407,ENSMLUG00000009004,ENSMLUG00000009025,ENSMLUG00000009201,ENSMLUG00000009453,ENSMLUG00000009699,ENSMLUG00000010826,ENSMLUG00000012730,…
NY	snp	GO:CC	endosome	GO:0005768	FALSE	0.00019484	3.71032	609	786	51	19545	ENSMLUG00000000058,ENSMLUG00000000111,ENSMLUG00000001748,ENSMLUG00000002345,ENSMLUG00000002464,ENSMLUG00000003282,ENSMLUG00000003688,ENSMLUG00000003880,ENSMLUG00000003982,ENSMLUG00000004504,ENSMLUG00000004611,ENSMLUG00000005186,ENSMLUG00000005332,ENSMLUG00000005686,ENSMLUG00000006659,ENSMLUG00000006786,ENSMLUG00000006963,ENSMLUG00000006982,ENSMLUG00000007308,ENSMLUG00000008605,ENSMLUG00000009142,…
NY	snp	GO:CC	receptor complex	GO:0043235	TRUE	0.000445629	3.35103	284	786	30	19545	ENSMLUG00000000264,ENSMLUG00000000912,ENSMLUG00000002562,ENSMLUG00000004256,ENSMLUG00000004359,ENSMLUG00000004504,ENSMLUG00000005550,ENSMLUG00000005743,ENSMLUG00000006435,ENSMLUG00000006775,ENSMLUG00000006876,ENSMLUG00000007407,ENSMLUG00000007661,ENSMLUG00000008425,ENSMLUG00000008897,ENSMLUG00000010476,ENSMLUG00000010543,ENSMLUG00000011999,ENSMLUG00000012114,ENSMLUG00000013806,ENSMLUG00000014000,…
NY	snp	GO:CC	early endosome	GO:0005769	FALSE	0.000453404	3.34352	226	786	26	19545	ENSMLUG00000000058,ENSMLUG00000002345,ENSMLUG00000003880,ENSMLUG00000004504,ENSMLUG00000004611,ENSMLUG00000005186,ENSMLUG00000005332,ENSMLUG00000006963,ENSMLUG00000008605,ENSMLUG00000009437,ENSMLUG00000009712,ENSMLUG00000009788,ENSMLUG00000010433,ENSMLUG00000011942,ENSMLUG00000012263,ENSMLUG00000013071,ENSMLUG00000014248,ENSMLUG00000014405,ENSMLUG00000014450,ENSMLUG00000015015,ENSMLUG00000015497,…
NY	snp	GO:CC	monoatomic ion channel complex	GO:0034702	FALSE	0.000492945	3.3072	227	786	26	19545	ENSMLUG00000000601,ENSMLUG00000002562,ENSMLUG00000003092,ENSMLUG00000003133,ENSMLUG00000003191,ENSMLUG00000003465,ENSMLUG00000004511,ENSMLUG00000005032,ENSMLUG00000005051,ENSMLUG00000006377,ENSMLUG00000007368,ENSMLUG00000007407,ENSMLUG00000008425,ENSMLUG00000009201,ENSMLUG00000009699,ENSMLUG00000010292,ENSMLUG00000013183,ENSMLUG00000013340,ENSMLUG00000015015,ENSMLUG00000015270,ENSMLUG00000015360,…
NY	snp	GO:CC	synaptic membrane	GO:0097060	FALSE	0.000691472	3.16023	189	786	23	19545	ENSMLUG00000000503,ENSMLUG00000002562,ENSMLUG00000002742,ENSMLUG00000003137,ENSMLUG00000003167,ENSMLUG00000005643,ENSMLUG00000006877,ENSMLUG00000007095,ENSMLUG00000007407,ENSMLUG00000007921,ENSMLUG00000008148,ENSMLUG00000008425,ENSMLUG00000009699,ENSMLUG00000010715,ENSMLUG00000013340,ENSMLUG00000013620,ENSMLUG00000013971,ENSMLUG00000015270,ENSMLUG00000015777,ENSMLUG00000016704,ENSMLUG00000017001,…
NY	snp	GO:CC	actin cytoskeleton	GO:0015629	FALSE	0.000853377	3.06886	371	786	35	19545	ENSMLUG00000000058,ENSMLUG00000000225,ENSMLUG00000001128,ENSMLUG00000002240,ENSMLUG00000002345,ENSMLUG00000003133,ENSMLUG00000003769,ENSMLUG00000004921,ENSMLUG00000005062,ENSMLUG00000005124,ENSMLUG00000005186,ENSMLUG00000005351,ENSMLUG00000006048,ENSMLUG00000006561,ENSMLUG00000006872,ENSMLUG00000007637,ENSMLUG00000007647,ENSMLUG00000008419,ENSMLUG00000008550,ENSMLUG00000008605,ENSMLUG00000009004,…
NY	snp	GO:CC	postsynaptic membrane	GO:0045211	FALSE	0.000889241	3.05098	126	786	18	19545	ENSMLUG00000002562,ENSMLUG00000002742,ENSMLUG00000003137,ENSMLUG00000003167,ENSMLUG00000005643,ENSMLUG00000006877,ENSMLUG00000007095,ENSMLUG00000007407,ENSMLUG00000008425,ENSMLUG00000009699,ENSMLUG00000010715,ENSMLUG00000013620,ENSMLUG00000013971,ENSMLUG00000015270,ENSMLUG00000015777,ENSMLUG00000017001,ENSMLUG00000017603,ENSMLUG00000025008
NY	snp	GO:CC	glutamatergic synapse	GO:0098978	FALSE	0.00151902	2.81844	271	786	28	19545	ENSMLUG00000000411,ENSMLUG00000000763,ENSMLUG00000002562,ENSMLUG00000002742,ENSMLUG00000003137,ENSMLUG00000003167,ENSMLUG00000003465,ENSMLUG00000003876,ENSMLUG00000004280,ENSMLUG00000005358,ENSMLUG00000005967,ENSMLUG00000006435,ENSMLUG00000007544,ENSMLUG00000007793,ENSMLUG00000009025,ENSMLUG00000009254,ENSMLUG00000009453,ENSMLUG00000009788,ENSMLUG00000010321,ENSMLUG00000010715,ENSMLUG00000010735,…
NY	snp	GO:CC	dendritic spine	GO:0043197	FALSE	0.00247645	2.60617	75	786	13	19545	ENSMLUG00000002562,ENSMLUG00000002665,ENSMLUG00000002742,ENSMLUG00000006982,ENSMLUG00000007407,ENSMLUG00000009004,ENSMLUG00000009025,ENSMLUG00000009699,ENSMLUG00000012730,ENSMLUG00000013620,ENSMLUG00000017001,ENSMLUG00000017096,ENSMLUG00000017603
NY	snp	GO:CC	cilium	GO:0005929	FALSE	0.00301216	2.52112	511	786	42	19545	ENSMLUG00000000590,ENSMLUG00000003031,ENSMLUG00000003216,ENSMLUG00000003652,ENSMLUG00000003688,ENSMLUG00000005299,ENSMLUG00000006982,ENSMLUG00000007538,ENSMLUG00000007728,ENSMLUG00000008228,ENSMLUG00000008320,ENSMLUG00000009072,ENSMLUG00000009111,ENSMLUG00000009231,ENSMLUG00000009740,ENSMLUG00000010095,ENSMLUG00000010744,ENSMLUG00000011073,ENSMLUG00000011460,ENSMLUG00000011508,ENSMLUG00000012101,…
NY	snp	GO:CC	postsynaptic specialization	GO:0099572	FALSE	0.00384885	2.41467	153	786	19	19545	ENSMLUG00000002562,ENSMLUG00000002665,ENSMLUG00000002742,ENSMLUG00000003137,ENSMLUG00000004613,ENSMLUG00000007407,ENSMLUG00000008419,ENSMLUG00000008425,ENSMLUG00000009699,ENSMLUG00000010715,ENSMLUG00000010735,ENSMLUG00000011460,ENSMLUG00000013620,ENSMLUG00000013971,ENSMLUG00000014602,ENSMLUG00000015270,ENSMLUG00000017001,ENSMLUG00000017603,ENSMLUG00000025008
NY	snp	GO:CC	neuron spine	GO:0044309	FALSE	0.0038599	2.41342	78	786	13	19545	ENSMLUG00000002562,ENSMLUG00000002665,ENSMLUG00000002742,ENSMLUG00000006982,ENSMLUG00000007407,ENSMLUG00000009004,ENSMLUG00000009025,ENSMLUG00000009699,ENSMLUG00000012730,ENSMLUG00000013620,ENSMLUG00000017001,ENSMLUG00000017096,ENSMLUG00000017603
NY	snp	GO:CC	asymmetric synapse	GO:0032279	FALSE	0.00441574	2.355	141	786	18	19545	ENSMLUG00000002562,ENSMLUG00000002665,ENSMLUG00000002742,ENSMLUG00000003137,ENSMLUG00000004613,ENSMLUG00000006435,ENSMLUG00000007407,ENSMLUG00000008419,ENSMLUG00000008425,ENSMLUG00000010715,ENSMLUG00000010735,ENSMLUG00000011460,ENSMLUG00000013620,ENSMLUG00000013971,ENSMLUG00000014602,ENSMLUG00000017001,ENSMLUG00000017603,ENSMLUG00000025008
NY	snp	GO:CC	presynapse	GO:0098793	FALSE	0.00583665	2.23384	323	786	30	19545	ENSMLUG00000000503,ENSMLUG00000000763,ENSMLUG00000002181,ENSMLUG00000002506,ENSMLUG00000002562,ENSMLUG00000003167,ENSMLUG00000003191,ENSMLUG00000003880,ENSMLUG00000003982,ENSMLUG00000005051,ENSMLUG00000005358,ENSMLUG00000006872,ENSMLUG00000006877,ENSMLUG00000006982,ENSMLUG00000007544,ENSMLUG00000007793,ENSMLUG00000007921,ENSMLUG00000008148,ENSMLUG00000008425,ENSMLUG00000009254,ENSMLUG00000010321,…
NY	snp	GO:CC	neuron to neuron synapse	GO:0098984	FALSE	0.00667763	2.17538	159	786	19	19545	ENSMLUG00000002562,ENSMLUG00000002665,ENSMLUG00000002742,ENSMLUG00000003137,ENSMLUG00000003167,ENSMLUG00000004613,ENSMLUG00000006435,ENSMLUG00000007407,ENSMLUG00000008419,ENSMLUG00000008425,ENSMLUG00000010715,ENSMLUG00000010735,ENSMLUG00000011460,ENSMLUG00000013620,ENSMLUG00000013971,ENSMLUG00000014602,ENSMLUG00000017001,ENSMLUG00000017603,ENSMLUG00000025008
NY	snp	GO:CC	anchoring junction	GO:0070161	FALSE	0.00866091	2.06244	447	786	37	19545	ENSMLUG00000000153,ENSMLUG00000000411,ENSMLUG00000000633,ENSMLUG00000002026,ENSMLUG00000003402,ENSMLUG00000004613,ENSMLUG00000005465,ENSMLUG00000005686,ENSMLUG00000006048,ENSMLUG00000006861,ENSMLUG00000007647,ENSMLUG00000007826,ENSMLUG00000008169,ENSMLUG00000009198,ENSMLUG00000009453,ENSMLUG00000009809,ENSMLUG00000010039,ENSMLUG00000010735,ENSMLUG00000010944,ENSMLUG00000010954,ENSMLUG00000011460,…
NY	snp	GO:CC	microtubule cytoskeleton	GO:0015630	FALSE	0.00919659	2.03637	1041	786	69	19545	ENSMLUG00000000025,ENSMLUG00000000162,ENSMLUG00000000571,ENSMLUG00000000592,ENSMLUG00000002181,ENSMLUG00000002240,ENSMLUG00000002928,ENSMLUG00000003216,ENSMLUG00000003652,ENSMLUG00000003797,ENSMLUG00000003880,ENSMLUG00000004001,ENSMLUG00000004611,ENSMLUG00000004613,ENSMLUG00000004926,ENSMLUG00000005351,ENSMLUG00000005610,ENSMLUG00000005686,ENSMLUG00000005908,ENSMLUG00000005967,ENSMLUG00000005984,…
NY	snp	GO:CC	cation channel complex	GO:0034703	FALSE	0.00940935	2.02644	149	786	18	19545	ENSMLUG00000000601,ENSMLUG00000003092,ENSMLUG00000003133,ENSMLUG00000003191,ENSMLUG00000003465,ENSMLUG00000004511,ENSMLUG00000005032,ENSMLUG00000006377,ENSMLUG00000007368,ENSMLUG00000008425,ENSMLUG00000009201,ENSMLUG00000009699,ENSMLUG00000010292,ENSMLUG00000013340,ENSMLUG00000015015,ENSMLUG00000015360,ENSMLUG00000015462,ENSMLUG00000017133
NY	snp	GO:CC	centriolar satellite	GO:0034451	FALSE	0.0110281	1.9575	98	786	14	19545	ENSMLUG00000000025,ENSMLUG00000000571,ENSMLUG00000004001,ENSMLUG00000004611,ENSMLUG00000005984,ENSMLUG00000006157,ENSMLUG00000006861,ENSMLUG00000007482,ENSMLUG00000010095,ENSMLUG00000011534,ENSMLUG00000011942,ENSMLUG00000012673,ENSMLUG00000015106,ENSMLUG00000027193
NY	snp	GO:CC	membrane protein complex	GO:0098796	FALSE	0.0130381	1.88479	994	786	66	19545	ENSMLUG00000000601,ENSMLUG00000002464,ENSMLUG00000002562,ENSMLUG00000002837,ENSMLUG00000002853,ENSMLUG00000003092,ENSMLUG00000003133,ENSMLUG00000003191,ENSMLUG00000003465,ENSMLUG00000003741,ENSMLUG00000004256,ENSMLUG00000004359,ENSMLUG00000004511,ENSMLUG00000005032,ENSMLUG00000005051,ENSMLUG00000005550,ENSMLUG00000005643,ENSMLUG00000005743,ENSMLUG00000006377,ENSMLUG00000006542,ENSMLUG00000006786,…
NY	snp	GO:CC	postsynaptic density	GO:0014069	FALSE	0.0132289	1.87848	139	786	17	19545	ENSMLUG00000002562,ENSMLUG00000002665,ENSMLUG00000002742,ENSMLUG00000003137,ENSMLUG00000004613,ENSMLUG00000007407,ENSMLUG00000008419,ENSMLUG00000008425,ENSMLUG00000010715,ENSMLUG00000010735,ENSMLUG00000011460,ENSMLUG00000013620,ENSMLUG00000013971,ENSMLUG00000014602,ENSMLUG00000017001,ENSMLUG00000017603,ENSMLUG00000025008
NY	snp	GO:CC	transporter complex	GO:1990351	FALSE	0.014049	1.85235	322	786	29	19545	ENSMLUG00000000601,ENSMLUG00000002562,ENSMLUG00000003092,ENSMLUG00000003133,ENSMLUG00000003191,ENSMLUG00000003465,ENSMLUG00000004511,ENSMLUG00000005032,ENSMLUG00000005051,ENSMLUG00000006377,ENSMLUG00000007368,ENSMLUG00000007407,ENSMLUG00000007793,ENSMLUG00000008425,ENSMLUG00000009201,ENSMLUG00000009699,ENSMLUG00000010292,ENSMLUG00000010465,ENSMLUG00000010543,ENSMLUG00000013183,ENSMLUG00000013340,…
NY	snp	GO:CC	postsynaptic specialization membrane	GO:0099634	FALSE	0.0178137	1.74925	55	786	10	19545	ENSMLUG00000002562,ENSMLUG00000003137,ENSMLUG00000007407,ENSMLUG00000008425,ENSMLUG00000009699,ENSMLUG00000010715,ENSMLUG00000013620,ENSMLUG00000013971,ENSMLUG00000015270,ENSMLUG00000017603
NY	snp	GO:CC	plasma membrane protein complex	GO:0098797	FALSE	0.0262918	1.58018	489	786	38	19545	ENSMLUG00000000601,ENSMLUG00000002464,ENSMLUG00000002562,ENSMLUG00000003092,ENSMLUG00000003133,ENSMLUG00000003465,ENSMLUG00000003741,ENSMLUG00000004256,ENSMLUG00000004359,ENSMLUG00000005550,ENSMLUG00000005643,ENSMLUG00000005743,ENSMLUG00000006542,ENSMLUG00000007368,ENSMLUG00000007407,ENSMLUG00000007826,ENSMLUG00000008169,ENSMLUG00000008425,ENSMLUG00000009057,ENSMLUG00000009201,ENSMLUG00000009699,…
NY	snp	GO:CC	transmembrane transporter complex	GO:1902495	FALSE	0.0320597	1.49404	304	786	27	19545	ENSMLUG00000000601,ENSMLUG00000002562,ENSMLUG00000003092,ENSMLUG00000003133,ENSMLUG00000003191,ENSMLUG00000003465,ENSMLUG00000004511,ENSMLUG00000005032,ENSMLUG00000005051,ENSMLUG00000006377,ENSMLUG00000007368,ENSMLUG00000007407,ENSMLUG00000008425,ENSMLUG00000009201,ENSMLUG00000009699,ENSMLUG00000010292,ENSMLUG00000010543,ENSMLUG00000013183,ENSMLUG00000013340,ENSMLUG00000015015,ENSMLUG00000015270,…
NY	snp	GO:CC	apical part of cell	GO:0045177	FALSE	0.0355051	1.44971	257	786	24	19545	ENSMLUG00000000881,ENSMLUG00000002029,ENSMLUG00000004504,ENSMLUG00000004887,ENSMLUG00000004913,ENSMLUG00000005743,ENSMLUG00000005922,ENSMLUG00000006048,ENSMLUG00000008195,ENSMLUG00000008718,ENSMLUG00000010095,ENSMLUG00000010540,ENSMLUG00000010543,ENSMLUG00000011736,ENSMLUG00000011773,ENSMLUG00000012527,ENSMLUG00000013841,ENSMLUG00000014592,ENSMLUG00000014854,ENSMLUG00000015496,ENSMLUG00000016621,…
NY	snp	GO:CC	axon	GO:0030424	FALSE	0.0388108	1.41105	291	786	26	19545	ENSMLUG00000000503,ENSMLUG00000002181,ENSMLUG00000002562,ENSMLUG00000003167,ENSMLUG00000003880,ENSMLUG00000003982,ENSMLUG00000004926,ENSMLUG00000005358,ENSMLUG00000006051,ENSMLUG00000006606,ENSMLUG00000006872,ENSMLUG00000007052,ENSMLUG00000007095,ENSMLUG00000008148,ENSMLUG00000008169,ENSMLUG00000008419,ENSMLUG00000008897,ENSMLUG00000009201,ENSMLUG00000010826,ENSMLUG00000010944,ENSMLUG00000013071,…
NY	snp	GO:CC	cellular anatomical structure	GO:0110165	FALSE	0.0425102	1.37151	19124	786	782	19545	ENSMLUG00000000025,ENSMLUG00000000036,ENSMLUG00000000039,ENSMLUG00000000058,ENSMLUG00000000074,ENSMLUG00000000080,ENSMLUG00000000111,ENSMLUG00000000153,ENSMLUG00000000161,ENSMLUG00000000162,ENSMLUG00000000221,ENSMLUG00000000225,ENSMLUG00000000264,ENSMLUG00000000335,ENSMLUG00000000411,ENSMLUG00000000416,ENSMLUG00000000449,ENSMLUG00000000477,ENSMLUG00000000503,ENSMLUG00000000571,ENSMLUG00000000590,…
NY	snp	GO:CC	cell-cell junction	GO:0005911	FALSE	0.042641	1.37017	326	786	28	19545	ENSMLUG00000000153,ENSMLUG00000000633,ENSMLUG00000002026,ENSMLUG00000003402,ENSMLUG00000004613,ENSMLUG00000005465,ENSMLUG00000005686,ENSMLUG00000006048,ENSMLUG00000006861,ENSMLUG00000007826,ENSMLUG00000008169,ENSMLUG00000009453,ENSMLUG00000009809,ENSMLUG00000010039,ENSMLUG00000010944,ENSMLUG00000011460,ENSMLUG00000011482,ENSMLUG00000012721,ENSMLUG00000012889,ENSMLUG00000013109,ENSMLUG00000013311,…
NY	snp	GO:CC	sarcolemma	GO:0042383	FALSE	0.0456259	1.34079	73	786	11	19545	ENSMLUG00000001339,ENSMLUG00000003520,ENSMLUG00000004511,ENSMLUG00000005643,ENSMLUG00000006377,ENSMLUG00000009057,ENSMLUG00000009809,ENSMLUG00000010944,ENSMLUG00000011942,ENSMLUG00000017133,ENSMLUG00000026058
NY	snp	GO:CC	cytoplasmic vesicle membrane	GO:0030659	FALSE	0.0476103	1.3223	558	786	41	19545	ENSMLUG00000000058,ENSMLUG00000001663,ENSMLUG00000002170,ENSMLUG00000002464,ENSMLUG00000002737,ENSMLUG00000003688,ENSMLUG00000003880,ENSMLUG00000004611,ENSMLUG00000005186,ENSMLUG00000005686,ENSMLUG00000005922,ENSMLUG00000006407,ENSMLUG00000006935,ENSMLUG00000006963,ENSMLUG00000006982,ENSMLUG00000007070,ENSMLUG00000007793,ENSMLUG00000008605,ENSMLUG00000009142,ENSMLUG00000009254,ENSMLUG00000009712,…
